# Supplementary material for: Plant Cell Wall Proteomics: A Focus on Monocot Species, Brachypodium distachyon, Saccharum spp. and Oryza sativa
Source: Int J Mol Sci. 2019 Apr 23;20(8):1975. doi: 10.3390/ijms20081975 (PMC6514655; doi:10.3390/ijms20081975)
Supplement: Supplementary file 1 [file ijms-20-01975-s001.zip]

Archive with 1 entries (1 files):
- ijms-442461-SI.xlsx
