# Supplementary material for: Plant Cell Wall Proteomics: A Focus on Monocot Species, Brachypodium distachyon, Saccharum spp. and Oryza sativa
Source: Int J Mol Sci. 2019 Apr 23;20(8):1975. doi: 10.3390/ijms20081975 (PMC6514655; doi:10.3390/ijms20081975)
Supplement: Supplementary file 1 [file ijms-20-01975-s001.zip › ijms-442461-SI.xlsx]

## Sheet: A. thaliana
Supplementary tables
Table S1. List of CWPs identified in A. thaliana [retrieved from WALLPROTDB, 47] and the accessions from B. distachyon, Saccharum spp. and O. sativa identified through BLASTp analysis.
Functional classes	Protein families	(Putative) functions	Species	Accession number	BLASTp accessions from B.distachyon identified by cell wall proteomics	BLASTp accessions from Saccharum spp. identified by cell wall proteomics	BLASTp accessions from O. sativa identified by cell wall proteomics	A. thaliana
								roots [47]					leaves [47]									stems [47]		cell suspension cultures [47]								cultures medium of cell suspension cultures [47]			etiolated hypocotyls [47]				etiolated seedlings grown in liquid medium [47]	cultures medium of etiolated seedlings [47]	protoplasts [47]		seedlings grown in liquid medium [47]	inflorescence [47]	seeds [47]
								18 day-old seedlings	wild-type	ext3	Col0 total extract	Col0 ProteoMiner	4-5 weeks Col0 22°C	5 weeks Col0	Col0	4 weeks Col0 22°C Shotgun MS	4 weeks Col0 22°C Short 1D-E	7-weeks, Col0, 23°C	6 weeks Col0 15°C Short 1D-E	4 weeks Sha 22°C Short 1D-E	6 weeks Sha 15°C Short 1D-E	late flowering stage:Wassilewskija	Col0 22°C	3 days:Landsberg erecta	5 days:Col	5 days:Landsberg erecta	5 days:Landsberg erecta	7 days:Col	7 days:Landsberg erecta	7 days:Landsberg erecta	21 days	4 days	salicylic acid treatment (7 days)	phosphate deficiency (7 days)	5 days	11 days	11 days	N-glycoproteome (11 days)	14 days	14 days	1 h	3 h	seedlings	inflorescence	seed mucilage Col0 22°C
Proteins acting on cell wall polysaccharides	glycoside hydrolase (GH)	glycoside hydrolase family 1 - GH1 (beta-glucosidase)	A. thaliana	AT4G21760										+
Proteins acting on cell wall polysaccharides	glycoside hydrolase (GH)	glycoside hydrolase family 1 - GH1 (beta-glucosidase)	A. thaliana	AT5G54570																		+																						+
Proteins acting on cell wall polysaccharides	glycoside hydrolase (GH)	glycoside hydrolase family 1 - GH1 (beta-glucosidase)	A. thaliana	AT2G44450								+										+		+	+	+		+																+
Proteins acting on cell wall polysaccharides	glycoside hydrolase (GH)	glycoside hydrolase family 1 - GH1 (beta-glucosidase)	A. thaliana	AT3G09260							+	+					+																										+
Proteins acting on cell wall polysaccharides	glycoside hydrolase (GH)	glycoside hydrolase family 1 - GH1 (beta-glucosidase)	A. thaliana	AT3G60130								+
Proteins acting on cell wall polysaccharides	glycoside hydrolase (GH)	glycoside hydrolase family 1 - GH1 (beta-glucosidase)	A. thaliana	AT3G03640								+
Proteins acting on cell wall polysaccharides	glycoside hydrolase (GH)	glycoside hydrolase family 1 - GH1 (beta-glucosidase)	A. thaliana	AT1G66280							+	+
Proteins acting on cell wall polysaccharides	glycoside hydrolase (GH)	glycoside hydrolase family 1 - GH1 (beta-glucosidase)	A. thaliana	AT1G66270								+
Proteins acting on cell wall polysaccharides	glycoside hydrolase (GH)	glycoside hydrolase family 1 - GH1 (beta-glucosidase)	A. thaliana	AT1G61820	Bradi5g15540							+
Proteins acting on cell wall polysaccharides	glycoside hydrolase (GH)	glycoside hydrolase family 1 - GH1 (beta-glucosidase)	A. thaliana	AT1G51470							+	+
Proteins acting on cell wall polysaccharides	glycoside hydrolase (GH)	glycoside hydrolase family 1 - GH1 (beta-glucosidase)	A. thaliana	AT1G47600							+	+
Proteins acting on cell wall polysaccharides	glycoside hydrolase (GH)	glycoside hydrolase family 1 - GH1 (beta-glucosidase)	A. thaliana	AT5G48375																+
Proteins acting on cell wall polysaccharides	glycoside hydrolase (GH)	glycoside hydrolase family 1 - GH1 (beta-glucosidase) (AtBGLU8)	A. thaliana	AT3G62750																			+
Proteins acting on cell wall polysaccharides	glycoside hydrolase (GH)	glycoside hydrolase family 1 - GH1 (beta-glucosidase)(AtBG1) (AtBGLU18)	A. thaliana	AT1G52400												+	+		+	+
Proteins acting on cell wall polysaccharides	glycoside hydrolase (GH)	glycoside hydrolase family 1 - (thioglucoside hydrolase 2) (TGG2) (AtBGLU37)	A. thaliana	AT5G25980											+	+	+	+	+	+	+		+													+								+
Proteins acting on cell wall polysaccharides	glycoside hydrolase (GH)	glycoside hydrolase family 1 - GH1 (thioglucoside hydrolase 1) (TGG1) (AtBGLU38)	A. thaliana	AT5G26000											+	+	+		+	+	+	+	+																					+
Proteins acting on cell wall polysaccharides	glycoside hydrolase (GH)	glycoside hydrolase family 1 - GH1 (beta-glucosidase) (AtBGLU44)	A. thaliana	AT3G18080	Bradi1g10930 Bradi1g19270 Bradi1g10917 Bradi1g10940	SCCCCL3001B10.b	Os01g0508000					+	+		+	+	+		+	+	+	+	+	+												+								+	+
Proteins acting on cell wall polysaccharides	glycoside hydrolase (GH)	glycoside hydrolase family 2 - GH2	A. thaliana	AT1G09010												+	+		+	+	+		+
Proteins acting on cell wall polysaccharides	glycoside hydrolase (GH)	glycoside hydrolase family 3 - GH3	A. thaliana	AT5G20950	Bradi1g08570 Bradi2g51280 Bradi1g08560	SCEQRT1029E06	Os03g0749300 Os03g0749500				+	+	+		+	+	+	+	+	+	+	+	+	+	+		+	+													+	+
Proteins acting on cell wall polysaccharides	glycoside hydrolase (GH)	glycoside hydrolase family 3 - GH3	A. thaliana	AT5G04885	Bradi1g08550																		+										+
Proteins acting on cell wall polysaccharides	glycoside hydrolase (GH)	glycoside hydrolase family 3 - GH3	A. thaliana	AT5G10560	Bradi5g16557	SCRUAD1063B05	Os04g0530700				+	+				+	+		+	+	+		+											+
Proteins acting on cell wall polysaccharides	glycoside hydrolase (GH)	glycoside hydrolase family 3 - GH3	A. thaliana	AT5G09730	Bradi2g11410																		+																					+
Proteins acting on cell wall polysaccharides	glycoside hydrolase (GH)	glycoside hydrolase family 3 - GH3 (beta xylosidase)	A. thaliana	AT3G47040								+
Proteins acting on cell wall polysaccharides	glycoside hydrolase (GH)	glycoside hydrolase family 3 - GH3 (beta xylosidase 1) (AtBXL1)	A. thaliana	AT5G49360	Bradi2g48457							+			+	+						+	+													+									+
Proteins acting on cell wall polysaccharides	glycoside hydrolase (GH)	glycoside hydrolase family 3 - GH3 (beta xylosidase 2) (AtBXL2)	A. thaliana	AT1G02640																		+
Proteins acting on cell wall polysaccharides	glycoside hydrolase (GH)	glycoside hydrolase family 3 - GH3 (beta-xylosidase) (AtBXL4)	A. thaliana	AT5G64570	Bradi5g23470	SCCCCL4009F05	Os04g0640700 Os01g0296700	+					+		+	+	+		+	+			+																	+
Proteins acting on cell wall polysaccharides	glycoside hydrolase (GH)	glycoside hydrolase family 3 - GH3 (beta-xylosidase) (AtBXL5)	A. thaliana	AT3G19620									+		+	+	+		+	+	+		+																					+
Proteins acting on cell wall polysaccharides	glycoside hydrolase (GH)	glycoside hydrolase family 3 - GH3 (beta-xylosidase) (AtBXL7)	A. thaliana	AT1G78060	Bradi3g59020	SCEZRZ3015A12	Os02g0752200					+	+		+	+	+		+	+	+		+	+												+
Proteins acting on cell wall polysaccharides	glycoside hydrolase (GH)	glycoside hydrolase family 5 - GH5 (glucan-1,3-beta glucosidase)	A. thaliana	AT1G13130	Bradi5g13550 Bradi5g13560																																							+
Proteins acting on cell wall polysaccharides	glycoside hydrolase (GH)	glycoside hydrolase family 9 - GH9 (endo-1,3(4)-beta-glucanase)	A. thaliana	AT1G71380																				+	+		+	+
Proteins acting on cell wall polysaccharides	glycoside hydrolase (GH)	glycoside hydrolase family 9 - GH9 (endo-1,3(4)-beta-glucanase)	A. thaliana	AT4G09740																																				+
Proteins acting on cell wall polysaccharides	glycoside hydrolase (GH)	glycoside hydrolase family 9 - GH9 (endo-1,3(4)-beta-glucanase)	A. thaliana	AT4G02290	Bradi2g11870		Os01g0312800 Os02g0123700					+											+
Proteins acting on cell wall polysaccharides	glycoside hydrolase (GH)	glycoside hydrolase family 9 - GH9 (endo-1,3(4)-beta-glucanase)	A. thaliana	AT4G23560																																									+
Proteins acting on cell wall polysaccharides	glycoside hydrolase (GH)	glycoside hydrolase family 10 - GH10 (beta-xylanase)	A. thaliana	AT4G33810									+																							+								+
Proteins acting on cell wall polysaccharides	glycoside hydrolase (GH)	glycoside hydrolase family 14 - GH14	A. thaliana	AT1G10280																												+
Proteins acting on cell wall polysaccharides	glycoside hydrolase (GH)	glycoside hydrolase family 14 - GH14	A. thaliana	AT4G15210	Bradi1g25440	SCUTAM2089E05																	+
Proteins acting on cell wall polysaccharides	glycoside hydrolase (GH)	glycoside hydrolase family 14 - GH14	A. thaliana	AT3G52060																																								+
Proteins acting on cell wall polysaccharides	glycoside hydrolase (GH)	glycoside hydrolase family 16 - GH16 (endoxyloglucan transferase) (At-XTH4)	A. thaliana	AT2G06850							+	+	+		+	+	+	+	+	+	+	+	+	+			+								+	+	+	+
Proteins acting on cell wall polysaccharides	glycoside hydrolase (GH)	glycoside hydrolase family 16 - GH16 (endoxyloglucan transferase) (At-XTH5)	A. thaliana	AT5G13870	Bradi4g16990	SCJFFL1C05F05																													+	+
Proteins acting on cell wall polysaccharides	glycoside hydrolase (GH)	glycoside hydrolase family 16 - GH16 (endoxyloglucan transferase) (At-XTH6)	A. thaliana	AT5G65730				+							+	+							+
Proteins acting on cell wall polysaccharides	glycoside hydrolase (GH)	glycoside hydrolase family 16 - GH16 (endoxyloglucan transferase) (At-XTH7)	A. thaliana	AT4G37800				+							+	+	+	+	+				+
Proteins acting on cell wall polysaccharides	glycoside hydrolase (GH)	glycoside hydrolase family 16 - GH16 (endoxyloglucan transferase) (At-XTH9, EXGT-A6, XTR16)	A. thaliana	AT4G03210																																								+
Proteins acting on cell wall polysaccharides	glycoside hydrolase (GH)	glycoside hydrolase family 16 - GH16 (endoxyloglucan transferase) (At-XTH11)	A. thaliana	AT3G48580																					+																+	+
Proteins acting on cell wall polysaccharides	glycoside hydrolase (GH)	glycoside hydrolase family 16 - GH16 (endoxyloglucan transferase) (At-XTH17)	A. thaliana	AT1G65310							+													+
Proteins acting on cell wall polysaccharides	glycoside hydrolase (GH)	glycoside hydrolase family 16 - GH16 (endoxyloglucan transferase) (At-XTH18)	A. thaliana	AT4G30280								+
Proteins acting on cell wall polysaccharides	glycoside hydrolase (GH)	glycoside hydrolase family 16 - GH16 (endoxyloglucan transferase) (TCH4) (At-XTH22)	A. thaliana	AT5G57560		SCBGST3106E01																											+
Proteins acting on cell wall polysaccharides	glycoside hydrolase (GH)	glycoside hydrolase family 16 - GH16 (endoxyloglucan transferase) (At-XTH23)	A. thaliana	AT4G25810																							+	+					+	+						+
Proteins acting on cell wall polysaccharides	glycoside hydrolase (GH)	glycoside hydrolase family 16 - GH16 (endoxyloglucan transferase) (meri-5) (At-XTH24)	A. thaliana	AT4G30270			Os04g0604300								+	+	+		+	+	+	+	+	+		+								+		+							+
Proteins acting on cell wall polysaccharides	glycoside hydrolase (GH)	glycoside hydrolase family 16 - GH16 (endoxyloglucan transferase) (At-XTH27)	A. thaliana	AT2G01850																																				+
Proteins acting on cell wall polysaccharides	glycoside hydrolase (GH)	glycoside hydrolase family 16 - GH16 (endoxyloglucan transferase) (At-XTH31)	A. thaliana	AT3G44990																															+
Proteins acting on cell wall polysaccharides	glycoside hydrolase (GH)	glycoside hydrolase family 16 - GH16 (endoxyloglucan transferase) (At-XTH32)	A. thaliana	AT2G36870																																	+
Proteins acting on cell wall polysaccharides	glycoside hydrolase (GH)	glycoside hydrolase family 16 - GH16 (endoxyloglucan transferase) (At-XTH33)	A. thaliana	AT1G10550																															+		+	+
Proteins acting on cell wall polysaccharides	glycoside hydrolase (GH)	glycoside hydrolase family 17 - GH17 (beta-1,3-glucosidase)	A. thaliana	AT4G16260	Bradi2g27140 Bradi2g60490	SCQSRT2031D12	Os05g0375400				+	+	+				+		+	+	+							+									+
Proteins acting on cell wall polysaccharides	glycoside hydrolase (GH)	glycoside hydrolase family 17 - GH17 (beta-1,3-glucosidase)	A. thaliana	AT3G57270	Bradi2g43056	SCEQRT1026E05							+
Proteins acting on cell wall polysaccharides	glycoside hydrolase (GH)	glycoside hydrolase family 17 - GH17 (beta-1,3-glucosidase)	A. thaliana	AT3G55430								+	+			+			+				+
Proteins acting on cell wall polysaccharides	glycoside hydrolase (GH)	glycoside hydrolase family 17 - GH17 (beta-1,3-glucosidase)	A. thaliana	AT5G56590	Bradi2g49330	SCJLAM2093B10	Os01g0739700				+	+				+	+		+	+	+	+	+						+
Proteins acting on cell wall polysaccharides	glycoside hydrolase (GH)	glycoside hydrolase family 17 - GH17 (beta-1,3-glucosidase)	A. thaliana	AT4G31140							+	+					+			+	+	+	+						+	+	+													+
Proteins acting on cell wall polysaccharides	glycoside hydrolase (GH)	glycoside hydrolase family 17 - GH17 (beta-1,3-glucosidase)	A. thaliana	AT3G07320	Bradi4g34390	SCJFRZ2033D06					+	+				+	+	+	+	+	+	+	+	+		+
Proteins acting on cell wall polysaccharides	glycoside hydrolase (GH)	glycoside hydrolase family 17 - GH17 (beta-1,3-glucosidase)	A. thaliana	AT5G42100	Bradi1g68450							+				+	+		+	+	+		+	+					+
Proteins acting on cell wall polysaccharides	glycoside hydrolase (GH)	glycoside hydrolase family 17 - GH17 (beta-1,3-glucosidase)	A. thaliana	AT3G13560	Bradi1g23640		Os07g0577300				+	+				+	+		+	+	+		+	+					+	+	+							+
Proteins acting on cell wall polysaccharides	glycoside hydrolase (GH)	glycoside hydrolase family 17 - GH17 (beta-1,3-glucosidase)	A. thaliana	AT1G66250							+	+							+		+										+
Proteins acting on cell wall polysaccharides	glycoside hydrolase (GH)	glycoside hydrolase family 17 - GH17 (beta-1,3-glucosidase)	A. thaliana	AT1G11820	Bradi1g26510						+										+		+								+							+
Proteins acting on cell wall polysaccharides	glycoside hydrolase (GH)	glycoside hydrolase family 17 - GH17 (beta-1,3-glucosidase)	A. thaliana	AT5G58090	XP_003574453						+	+					+		+	+	+		+								+			+										+
Proteins acting on cell wall polysaccharides	glycoside hydrolase (GH)	glycoside hydrolase family 17 - GH17 (beta-1,3-glucosidase)	A. thaliana	AT2G01630	Bradi1g69610						+	+							+		+								+	+	+
Proteins acting on cell wall polysaccharides	glycoside hydrolase (GH)	glycoside hydrolase family 17 - GH17 (beta-1,3-glucosidase)	A. thaliana	AT1G30080																												+
Proteins acting on cell wall polysaccharides	glycoside hydrolase (GH)	glycoside hydrolase family 17 - GH17 (beta-1,3-glucosidase)	A. thaliana	AT4G34480	Bradi1g12810	SCRULB1059D12	Os03g0669300																										+	+
Proteins acting on cell wall polysaccharides	glycoside hydrolase (GH)	glycoside hydrolase family 17 - GH17 (beta-1,3-glucosidase)	A. thaliana	AT1G64760	Bradi1g56270 Bradi1g06050							+																	+	+				+										+
Proteins acting on cell wall polysaccharides	glycoside hydrolase (GH)	glycoside hydrolase family 17 - GH17 (beta-1,3-glucosidase)	A. thaliana	AT5G42720								+					+		+	+	+
Proteins acting on cell wall polysaccharides	glycoside hydrolase (GH)	glycoside hydrolase family 17 - GH17 (beta-1,3-glucosidase)	A. thaliana	AT4G29360								+									+
Proteins acting on cell wall polysaccharides	glycoside hydrolase (GH)	glycoside hydrolase family 17 - GH17 (beta-1,3-glucosidase)	A. thaliana	AT5G58480													+				+								+	+														+
Proteins acting on cell wall polysaccharides	glycoside hydrolase (GH)	glycoside hydrolase family 17 - GH17 (beta-1,3-glucosidase)	A. thaliana	AT1G32860																									+	+
Proteins acting on cell wall polysaccharides	glycoside hydrolase (GH)	glycoside hydrolase family 17 - GH17 (beta-1,3-glucosidase)	A. thaliana	AT2G27500																									+
Proteins acting on cell wall polysaccharides	glycoside hydrolase (GH)	glycoside hydrolase family 17 - GH17 (beta-1,3-glucosidase) (BG2) (PR2)	A. thaliana	AT3G57260	Bradi2g60441 Bradi2g60536	SCCCRT2004A03	Os01g0713200	+					+	+	+				+	+	+
Proteins acting on cell wall polysaccharides	glycoside hydrolase (GH)	glycoside hydrolase family 17 - GH17 (beta-1,3-glucosidase) (BG3) (PR3)	A. thaliana	AT3G57240			Os01g0940800 Os01g0941400						+	+	+				+
Proteins acting on cell wall polysaccharides	glycoside hydrolase (GH)	glycoside hydrolase family 18 - GH18	A. thaliana	AT4G19810				+			+		+		+				+	+	+														+			+
Proteins acting on cell wall polysaccharides	glycoside hydrolase (GH)	glycoside hydrolase family 18 - GH18	A. thaliana	AT5G24090	Bradi2g55630 Bradi4g07560 Bradi4g09430 Bradi4g09417 Bradi2g45610	SCCCCL4003F09 SCSBRT3039A04 SCCCCL2001B11.b SCJFRT1062D12.b SCVPRZ3029G05 SCSGRT2065E07.b	Os11g0701000 Os11g0701100 Os11g0701500 Os11g0702200 Os11g0701400 Os11g0701800 Os11g0701900 Os11g0702100 Os11g0700900 Os05g0247500 Os11g0701200 Os01g0860500 Os01g0660200 Os08g0518900 Os01g0687400 Os08g0518800																		+													+
Proteins acting on cell wall polysaccharides	glycoside hydrolase (GH)	glycoside hydrolase family 18 - GH18	A. thaliana	AT4G19750								+
Proteins acting on cell wall polysaccharides	glycoside hydrolase (GH)	glycoside hydrolase family 18 - GH18	A. thaliana	AT4G19720								+
Proteins acting on cell wall polysaccharides	glycoside hydrolase (GH)	glycoside hydrolase family 18 - GH18 (POM-POM 1, POM1, ERH2, ELP1, CTL1, ELP, HOT2)	A. thaliana	AT1G05850			Os08g0522500																																					+
Proteins acting on cell wall polysaccharides	glycoside hydrolase (GH)	glycoside hydrolase family 19 - GH19	A. thaliana	AT2G43620				+								+	+		+	+	+		+
Proteins acting on cell wall polysaccharides	glycoside hydrolase (GH)	glycoside hydrolase family 19 - GH19	A. thaliana	AT2G43570				+							+							+											+
Proteins acting on cell wall polysaccharides	glycoside hydrolase (GH)	glycoside hydrolase family 19 - GH19	A. thaliana	AT4G01700							+	+				+	+	+	+	+	+		+					+
Proteins acting on cell wall polysaccharides	glycoside hydrolase (GH)	glycoside hydrolase family 19 - GH19	A. thaliana	AT3G54420		SCJLLB2076C12	Os04g0494100 Os02g0605900								+													+
Proteins acting on cell wall polysaccharides	glycoside hydrolase (GH)	glycoside hydrolase family 19 - GH19	A. thaliana	AT3G12500	Bradi3g32340 Bradi2g47210 Bradi1g29880 Bradi1g29887	SCEZRZ3015E11	Os06g0726100 Os05g0399300 Os10g0542900				+	+					+		+		+												+		+		+			+
Proteins acting on cell wall polysaccharides	glycoside hydrolase (GH)	glycoside hydrolase family 19 - GH19	A. thaliana	AT1G02360			Os01g0287600				+	+				+	+		+		+												+					+
Proteins acting on cell wall polysaccharides	glycoside hydrolase (GH)	glycoside hydrolase family 19 - GH19	A. thaliana	AT2G43610							+	+																													+
Proteins acting on cell wall polysaccharides	glycoside hydrolase (GH)	glycoside hydrolase family 19 - GH19	A. thaliana	AT1G56680							+	+
Proteins acting on cell wall polysaccharides	glycoside hydrolase (GH)	glycoside hydrolase family 19 - GH19	A. thaliana	AT2G43590							+	+			+		+		+	+	+		+
Proteins acting on cell wall polysaccharides	glycoside hydrolase (GH)	glycoside hydrolase family 20 - GH20 (N-acetyl-beta-glucosaminidase)	A. thaliana	AT3G55260	Bradi2g37460						+	+				+	+		+	+	+	+	+												+	+		+
Proteins acting on cell wall polysaccharides	glycoside hydrolase (GH)	glycoside hydrolase family 20 - GH20 (N-acetyl-beta-glucosaminidase)	A. thaliana	AT1G65590	Bradi2g25310 Bradi2g57420		Os05g0415700				+	+				+	+	+	+	+	+	+	+													+		+		+	+	+			+
Proteins acting on cell wall polysaccharides	glycoside hydrolase (GH)	glycoside hydrolase family 27 - GH27 (alpha-galactosidase/melibiase)	A. thaliana	AT3G56310	Bradi1g17730		Os07g0679300	+			+	+					+	+	+		+		+										+
Proteins acting on cell wall polysaccharides	glycoside hydrolase (GH)	glycoside hydrolase family 27 - GH27 (alpha-galactosidase/melibiase)	A. thaliana	AT5G08380	Bradi3g29797	SCUTLR1037C07	Os10g0492900 Os07g0452100				+	+	+		+	+	+		+	+	+		+	+	+								+					+			+	+
Proteins acting on cell wall polysaccharides	glycoside hydrolase (GH)	glycoside hydrolase family 27 - GH27 (alpha-galactosidase/melibiase)	A. thaliana	AT3G26380									+			+							+													+
Proteins acting on cell wall polysaccharides	glycoside hydrolase (GH)	glycoside hydrolase family 27 - GH27 (alpha-galactosidase/melibiase)	A. thaliana	AT5G08370	Bradi3g29810	SCQSRT2034G08	Os10g0493600				+				+	+	+		+	+	+		+	+
Proteins acting on cell wall polysaccharides	glycoside hydrolase (GH)	glycoside hydrolase family 28 - GH28 (polygalacturonase)	A. thaliana	AT4G23500							+		+								+		+
Proteins acting on cell wall polysaccharides	glycoside hydrolase (GH)	glycoside hydrolase family 28 - GH28 (polygalacturonase)	A. thaliana	AT3G16850	Bradi4g11087 Bradi4g05050		Os11g0658800				+					+	+		+	+	+	+	+											+	+	+	+	+
Proteins acting on cell wall polysaccharides	glycoside hydrolase (GH)	glycoside hydrolase family 28 - GH28 (polygalacturonase)	A. thaliana	AT3G07830																		+		+
Proteins acting on cell wall polysaccharides	glycoside hydrolase (GH)	glycoside hydrolase family 28 - GH28 (polygalacturonase)	A. thaliana	AT1G80170	Bradi2g18030 Bradi2g18050 Bradi2g18060 XP_003567980							+										+	+
Proteins acting on cell wall polysaccharides	glycoside hydrolase (GH)	glycoside hydrolase family 28 - GH28 (polygalacturonase)	A. thaliana	AT3G15720	Bradi2g04550																			+					+
Proteins acting on cell wall polysaccharides	glycoside hydrolase (GH)	glycoside hydrolase family 28 - GH28 (polygalacturonase)	A. thaliana	AT4G18180																															+
Proteins acting on cell wall polysaccharides	glycoside hydrolase (GH)	glycoside hydrolase family 28 - GH28 (polygalacturonase)	A. thaliana	AT3G61490	Bradi1g76890 Bradi1g52050	SCCCCL5004G07											+		+	+	+		+												+		+
Proteins acting on cell wall polysaccharides	glycoside hydrolase (GH)	glycoside hydrolase family 28 - GH28 (polygalacturonase)	A. thaliana	AT2G33160																															+					+
Proteins acting on cell wall polysaccharides	glycoside hydrolase (GH)	glycoside hydrolase family 28 - GH28 (polygalacturonase)	A. thaliana	AT1G19170																															+
Proteins acting on cell wall polysaccharides	glycoside hydrolase (GH)	glycoside hydrolase family 28 - GH28 (polygalacturonase)	A. thaliana	AT3G06770							+					+	+		+	+	+		+														+	+
Proteins acting on cell wall polysaccharides	glycoside hydrolase (GH)	glycoside hydrolase family 28 - GH28 (polygalacturonase)	A. thaliana	AT1G02790																																				+				+
Proteins acting on cell wall polysaccharides	glycoside hydrolase (GH)	glycoside hydrolase family 28 - GH28 (polygalacturonase)	A. thaliana	AT5G41870																					+																			+
Proteins acting on cell wall polysaccharides	glycoside hydrolase (GH)	glycoside hydrolase family 28 - GH28 (polygalacturonase)	A. thaliana	AT5G14650							+	+
Proteins acting on cell wall polysaccharides	glycoside hydrolase (GH)	glycoside hydrolase family 28 - GH28 (polygalacturonase)	A. thaliana	AT3G62110	Bradi1g02720 Bradi1g53430 XP_003557344						+	+				+	+		+	+	+		+
Proteins acting on cell wall polysaccharides	glycoside hydrolase (GH)	glycoside hydrolase family 28 - GH28 (polygalacturonase)	A. thaliana	AT3G57790	Bradi4g33660							+																																+
Proteins acting on cell wall polysaccharides	glycoside hydrolase (GH)	glycoside hydrolase family 28 - GH28 (polygalacturonase)	A. thaliana	AT1G05660								+
Proteins acting on cell wall polysaccharides	glycoside hydrolase (GH)	glycoside hydrolase family 28 - GH28 (polygalacturonase)	A. thaliana	AT4G23820	Bradi2g43750		Os01g0618900									+	+		+	+	+		+
Proteins acting on cell wall polysaccharides	glycoside hydrolase (GH)	glycoside hydrolase family 28 - GH28 (polygalacturonase)	A. thaliana	AT2G41850															+		+
Proteins acting on cell wall polysaccharides	glycoside hydrolase (GH)	glycoside hydrolase family 28 - GH28 (polygalacturonase)	A. thaliana	AT1G23460	Bradi3g02850															+
Proteins acting on cell wall polysaccharides	glycoside hydrolase (GH)	glycoside hydrolase family 28 - GH28 (polygalacturonase)	A. thaliana	AT3G14040																			+
Proteins acting on cell wall polysaccharides	glycoside hydrolase (GH)	glycoside hydrolase family 28 - GH28 (polygalacturonase)	A. thaliana	AT1G10640																			+
Proteins acting on cell wall polysaccharides	glycoside hydrolase (GH)	glycoside hydrolase family 28 - GH28 (polygalacturonase)	A. thaliana	AT1G60590																																								+
Proteins acting on cell wall polysaccharides	glycoside hydrolase (GH)	glycoside hydrolase family 29 - GH29 (alpha-L-fucosidase)	A. thaliana	AT2G28100	Bradi4g35500	SCCCLR1C06D03					+	+					+																							+				+
Proteins acting on cell wall polysaccharides	glycoside hydrolase (GH)	glycoside hydrolase family 31 - GH31 (alpha-glucosidase)	A. thaliana	AT3G45940																+	+
Proteins acting on cell wall polysaccharides	glycoside hydrolase (GH)	glycoside hydrolase family 31 - GH31 (alpha-glucosidase) (AGLU1)	A. thaliana	AT5G11720	Bradi1g32650	SCSGCL6072E02	Os06g0676700					+				+	+		+		+	+	+																				+
Proteins acting on cell wall polysaccharides	glycoside hydrolase (GH)	glycoside hydrolase family 31 - GH31 (alpha-xylosidase) (XYL1)	A. thaliana	AT1G68560	Bradi2g02070 XP_003568009	SCRFFL5039E01	Os01g0130400				+	+	+		+	+	+	+	+	+	+	+	+	+	+		+	+							+	+	+	+			+	+	+	+
Proteins acting on cell wall polysaccharides	glycoside hydrolase (GH)	glycoside hydrolase family 32 - GH32 (fructosidase/invertase) (AtcwINV1)	A. thaliana	AT3G13790	Bradi2g61830	SCCCCL5071D07					+	+	+			+	+	+	+	+	+				+										+	+	+	+			+	+
Proteins acting on cell wall polysaccharides	glycoside hydrolase (GH)	glycoside hydrolase family 32 - GH32 (fructosidase/invertase) (AtcwINV3, FRUCT5)	A. thaliana	AT1G55120	Bradi5g25270						+	+					+						+										+	+										+
Proteins acting on cell wall polysaccharides	glycoside hydrolase (GH)	glycoside hydrolase family 32 - GH32 (fructosidase/invertase) (AtcwINV6)	A. thaliana	AT5G11920								+
Proteins acting on cell wall polysaccharides	glycoside hydrolase (GH)	glycoside hydrolase family 35 - GH35 (beta-galactosidase)	A. thaliana	AT1G77410																																				+
Proteins acting on cell wall polysaccharides	glycoside hydrolase (GH)	glycoside hydrolase family 35 - GH35 (beta-galactosidase) (AtBGAL1)	A. thaliana	AT3G13750	Bradi1g37450 Bradi3g08180								+		+							+						+
Proteins acting on cell wall polysaccharides	glycoside hydrolase (GH)	glycoside hydrolase family 35 - GH35 (beta-galactosidase) (AtBGAL2)	A. thaliana	AT3G52840										+	+
Proteins acting on cell wall polysaccharides	glycoside hydrolase (GH)	glycoside hydrolase family 35 - GH35 (beta-galactosidase) (BGAL4)	A. thaliana	AT5G56870																							+
Proteins acting on cell wall polysaccharides	glycoside hydrolase (GH)	glycoside hydrolase family 35 - GH35 (beta-galactosidase) (AtBGAL5)	A. thaliana	AT1G45130																			+
Proteins acting on cell wall polysaccharides	glycoside hydrolase (GH)	glycoside hydrolase family 35 - GH35 (beta-galactosidase) (AtBGAL6)	A. thaliana	AT5G63800								+	+		+	+	+		+																										+
Proteins acting on cell wall polysaccharides	glycoside hydrolase (GH)	glycoside hydrolase family 35 - GH35 (beta-galactosidase) (AtBGAL7)	A. thaliana	AT5G20710	Bradi3g49460 Bradi2g40450																																							+
Proteins acting on cell wall polysaccharides	glycoside hydrolase (GH)	glycoside hydrolase family 35 - GH35 (beta-galactosidase) (AtBGAL8)	A. thaliana	AT2G28470	Bradi1g67760	SCCCCL6004H07 SCEPRT2044F09							+		+	+	+		+	+	+		+																					+	+
Proteins acting on cell wall polysaccharides	glycoside hydrolase (GH)	glycoside hydrolase family 35 - GH35 (beta-galactosidase) (AtBGAL9)	A. thaliana	AT2G32810	Bradi4g07990							+									+	+	+
Proteins acting on cell wall polysaccharides	glycoside hydrolase (GH)	glycoside hydrolase family 35 - GH35 (beta-galactosidase) (AtBGAL10)	A. thaliana	AT5G63810	Bradi2g56607	SCCCCL3120A04						+			+	+						+	+		+			+								+					+	+		+
Proteins acting on cell wall polysaccharides	glycoside hydrolase (GH)	glycoside hydrolase family 35 - GH35 (beta-galactosidase) (AtBGAL12)	A. thaliana	AT4G26140																																								+
Proteins acting on cell wall polysaccharides	glycoside hydrolase (GH)	glycoside hydrolase family 38 - GH38 (alpha-mannosidase)	A. thaliana	AT5G13980		SCBFLR1083E01	Os11g0525600				+	+	+		+	+					+	+	+																					+
Proteins acting on cell wall polysaccharides	glycoside hydrolase (GH)	glycoside hydrolase family 38 - GH38 (alpha-mannosidase)	A. thaliana	AT3G26720	Bradi4g17327	SCBGLR1003C11 SCMCCL6051E03					+	+				+						+	+		+																+	+		+
Proteins acting on cell wall polysaccharides	glycoside hydrolase (GH)	glycoside hydrolase family 51 - GH51 (alpha-arabinofuranosidase)	A. thaliana	AT3G10740	Bradi4g26270 Bradi1g63990 Bradi4g43710 Bradi1g57017	SCQSRT1034D03 SCSGSB1007C09	Os12g0128700				+	+			+	+	+				+	+	+													+				+				+
Proteins acting on cell wall polysaccharides	glycoside hydrolase (GH)	glycoside hydrolase family 51 - GH51 (alpha-arabinofuranosidase)	A. thaliana	AT5G26120																																								+
Proteins acting on cell wall polysaccharides	glycoside hydrolase (GH)	glycoside hydrolase family 65 - GH65 (alpha-L-fucosidase)	A. thaliana	AT4G34260																																							+
Proteins acting on cell wall polysaccharides	glycoside hydrolase (GH)	glycoside hydrolase family 79 - GH79 (endo-beta-glucuronidase/heparanase)	A. thaliana	AT5G07830	Bradi4g03680 Bradi1g70300	SCSGAM2103F11					+	+	+		+	+	+		+	+	+		+	+														+
Proteins acting on cell wall polysaccharides	glycoside hydrolase (GH)	glycoside hydrolase family 79 - GH79 (endo-beta-glucuronidase/heparanase)	A. thaliana	AT5G34940	Bradi3g54370 Bradi1g47760	SCEQLB1068H06					+					+	+		+	+	+	+	+												+	+	+	+
Proteins acting on cell wall polysaccharides	glycoside hydrolase (GH)	glycoside hydrolase family 79 - GH79 (endo-beta-glucuronidase/heparanase)	A. thaliana	AT5G61250		SCEQRT2092B03						+
Proteins acting on cell wall polysaccharides	glycosyl transferase (GT)	glycosyl transferase family 2 - GT2 (cellulose synthase) (AtCesA8) (IRX1)	A. thaliana	AT4G18780									+
Proteins acting on cell wall polysaccharides	glycosyl transferase (GT)	glycosyl transferase family 48 - GT48 (callose synthase) (AtCalS1)	A. thaliana	AT1G05570																															+		+
Proteins acting on cell wall polysaccharides	expansin	alpha-expansin (ATHEXP ALPHA 1.2) (AtEXPA1)	A. thaliana	AT1G69530			Os02g0744200 Os05g0477600						+			+	+		+		+			+														+
Proteins acting on cell wall polysaccharides	expansin	alpha-expansin (ATHEXP ALPHA 1.9) (AtEXPA3)	A. thaliana	AT2G37640												+	+			+	+																	+
Proteins acting on cell wall polysaccharides	expansin	alpha-expansin (ATHEXP ALPHA 1.6) (AtEXPA4)	A. thaliana	AT2G39700	Bradi1g03640		Os03g0822000				+	+	+											+		+		+
Proteins acting on cell wall polysaccharides	expansin	alpha-expansin (AtEXPA5)	A. thaliana	AT3G29030																	+
Proteins acting on cell wall polysaccharides	expansin	alpha-expansin (ATHEXP ALPHA 1.8) (AtEXPA6)	A. thaliana	AT2G28950								+	+											+
Proteins acting on cell wall polysaccharides	expansin	alpha-expansin (ATHEXP ALPHA 1.11) (AtEXPA8)	A. thaliana	AT2G40610	Bradi2g53580																																	+
Proteins acting on cell wall polysaccharides	expansin	alpha-expansin (ATHEXP ALPHA 1.10) (AtEXPA9)	A. thaliana	AT5G02260							+	+																							+	+	+	+
Proteins acting on cell wall polysaccharides	expansin	alpha-expansin (AtEXPA10)	A. thaliana	AT1G26770																	+
Proteins acting on cell wall polysaccharides	expansin	alpha-expansin (ATHEXP ALPHA 1.14) (AtEXPA11)	A. thaliana	AT1G20190	Bradi3g09930						+	+	+		+	+	+		+	+	+														+	+	+	+
Proteins acting on cell wall polysaccharides	expansin	alpha-expansin (AtEXPA13)	A. thaliana	AT3G03220													+			+	+
Proteins acting on cell wall polysaccharides	expansin	alpha-expansin (AtEXPA14)	A. thaliana	AT5G56320								+
Proteins acting on cell wall polysaccharides	expansin	alpha-expansin (ATHEXP ALPHA 1.3) (AtEXPA15)	A. thaliana	AT2G03090	Bradi3g59460						+
Proteins acting on cell wall polysaccharides	expansin	alpha-expansin (AtEXPA17)	A. thaliana	AT4G01630							+	+
Proteins acting on cell wall polysaccharides	expansin	alpha-expansin (ATHEXP ALPHA 1.15) (AtEXPA22)	A. thaliana	AT5G39270																															+
Proteins acting on cell wall polysaccharides	expansin	alpha-expansin (ATHEXP ALPHA 1.17) (AtEXPA23)	A. thaliana	AT5G39280																			+
Proteins acting on cell wall polysaccharides	expansin	beta-expansin (AtEXPB1)	A. thaliana	AT2G20750															+		+
Proteins acting on cell wall polysaccharides	expansin	beta-expansin (ATHEXP BETA 1.4) (AtEXPB2)	A. thaliana	AT1G65680	Bradi1g78340 Bradi3g33140 Bradi3g33160 Bradi3g33150 Bradi3g33110 Bradi1g78350	SCCCLR1065A10	Os10g0556100 Os05g0246300 Os10g0555600 Os04g0552000				+
Proteins acting on cell wall polysaccharides	expansin	beta-expansin (AtEXPB3)	A. thaliana	AT4G28250								+											+
Proteins acting on cell wall polysaccharides	expansin	expansin-like A (ATHEXP BETA 2.1) (AtEXLA1)	A. thaliana	AT3G45970	Bradi1g76260 Bradi1g76270		Os10g0542400				+	+			+	+	+		+	+	+		+	+	+	+	+	+					+	+	+	+	+	+
Proteins acting on cell wall polysaccharides	expansin	expansin-like A (ATHEXP BETA 2.2) (AtEXLA2)	A. thaliana	AT4G38400													+		+	+	+		+												+		+
Proteins acting on cell wall polysaccharides	expansin	expansin-like A (ATHEXP BETA 2.3) (AtEXLA3)	A. thaliana	AT3G45960							+													+		+	+								+
Proteins acting on cell wall polysaccharides	expansin	homologous to expansin (EXR3)	A. thaliana	AT2G18660									+		+		+		+	+	+		+
Proteins acting on cell wall polysaccharides	carbohydrate esterase (CE)	carbohydrate esterase family 8 - CE8 (pectin methylesterase - PME) (AtPME2)	A. thaliana	AT1G53830		SCSGLR1025E03					+	+								+	+			+											+		+
Proteins acting on cell wall polysaccharides	carbohydrate esterase (CE)	carbohydrate esterase family 8 - CE8 (pectin methylesterase - PME) (AtPME3)	A. thaliana	AT3G14310	Bradi2g11860						+	+	+		+	+	+		+	+	+		+					+							+	+	+	+
Proteins acting on cell wall polysaccharides	carbohydrate esterase (CE)	carbohydrate esterase family 8 - CE8 (pectin methylesterase - PME) (AtPME4)	A. thaliana	AT2G47030																																				+
Proteins acting on cell wall polysaccharides	carbohydrate esterase (CE)	carbohydrate esterase family 8 - CE8 (pectin methylesterase - PME) (AtPME5) (VANGUARD)	A. thaliana	AT2G47040																																								+
Proteins acting on cell wall polysaccharides	carbohydrate esterase (CE)	carbohydrate esterase family 8 - CE8 (pectin methylesterase - PME) (AtPME7)	A. thaliana	AT1G02810								+
Proteins acting on cell wall polysaccharides	carbohydrate esterase (CE)	carbohydrate esterase family 8 - CE8 (pectin methylesterase - PME) (AtPME8)	A. thaliana	AT1G05310								+
Proteins acting on cell wall polysaccharides	carbohydrate esterase (CE)	carbohydrate esterase family 8 - CE8 (pectin methylesterase - PME) (AtPME10)	A. thaliana	AT2G19150																																				+
Proteins acting on cell wall polysaccharides	carbohydrate esterase (CE)	carbohydrate esterase family 8 - CE8 (pectin methylesterase - PME) (AtPME16)	A. thaliana	AT2G43050								+											+
Proteins acting on cell wall polysaccharides	carbohydrate esterase (CE)	carbohydrate esterase family 8 - CE8 (pectin methylesterase - PME) (AtPME17)	A. thaliana	AT2G45220							+	+					+		+	+	+		+
Proteins acting on cell wall polysaccharides	carbohydrate esterase (CE)	carbohydrate esterase family 8 - CE8 (pectin methylesterase - PME) (AtPME18)	A. thaliana	AT1G11580	Bradi2g52140						+	+				+	+		+	+	+		+					+					+		+	+
Proteins acting on cell wall polysaccharides	carbohydrate esterase (CE)	carbohydrate esterase family 8 - CE8 (pectin methylesterase - PME) (AtPME20)	A. thaliana	AT2G47550								+
Proteins acting on cell wall polysaccharides	carbohydrate esterase (CE)	carbohydrate esterase family 8 - CE8 (pectin methylesterase - PME) (AtPME21)	A. thaliana	AT3G05610																																+
Proteins acting on cell wall polysaccharides	carbohydrate esterase (CE)	carbohydrate esterase family 8 - CE8 (pectin methylesterase - PME) (AtPME25)	A. thaliana	AT3G10720							+	+				+	+		+		+																							+
Proteins acting on cell wall polysaccharides	carbohydrate esterase (CE)	carbohydrate esterase family 8 - CE8 (pectin methylesterase - PME) (AtPME28)	A. thaliana	AT5G27870																																								+
Proteins acting on cell wall polysaccharides	carbohydrate esterase (CE)	carbohydrate esterase family 8 - CE8 (pectin methylesterase - PME) (AtPME32)	A. thaliana	AT3G43270							+	+					+		+		+	+													+	+	+	+
Proteins acting on cell wall polysaccharides	carbohydrate esterase (CE)	carbohydrate esterase family 8 - CE8 (pectin methylesterase - PME) (AtPME34)	A. thaliana	AT3G49220																																								+
Proteins acting on cell wall polysaccharides	carbohydrate esterase (CE)	carbohydrate esterase family 8 - CE8 (pectin methylesterase - PME) (AtPME35)	A. thaliana	AT3G59010												+	+		+	+	+		+
Proteins acting on cell wall polysaccharides	carbohydrate esterase (CE)	carbohydrate esterase family 8 - CE8 (pectin methylesterase - PME) (AtPME37)	A. thaliana	AT3G62170																																								+
Proteins acting on cell wall polysaccharides	carbohydrate esterase (CE)	carbohydrate esterase family 8 - CE8 (pectin methylesterase - PME) (AtPME41)	A. thaliana	AT4G02330			Os01g0311800					+							+	+	+
Proteins acting on cell wall polysaccharides	carbohydrate esterase (CE)	carbohydrate esterase family 8 - CE8 (pectin methylesterase - PME) (AtPME44)	A. thaliana	AT4G33220												+							+												+	+	+
Proteins acting on cell wall polysaccharides	carbohydrate esterase (CE)	carbohydrate esterase family 8 - CE8 (pectin methylesterase - PME) (AtPME45)	A. thaliana	AT4G33230																																+								+
Proteins acting on cell wall polysaccharides	carbohydrate esterase (CE)	carbohydrate esterase family 8 - CE8 (pectin methylesterase - PME) (AtPME47)	A. thaliana	AT5G04970								+
Proteins acting on cell wall polysaccharides	carbohydrate esterase (CE)	carbohydrate esterase family 8 - CE8 (pectin methylesterase - PME) (AtPME49)	A. thaliana	AT5G07420																																								+
Proteins acting on cell wall polysaccharides	carbohydrate esterase (CE)	carbohydrate esterase family 8 - CE8 (pectin methylesterase - PME) (AtPME51)	A. thaliana	AT5G09760	Bradi2g56820	SCEZAM2035C11 SCCCFL6001E11	Os01g0880300					+				+							+
Proteins acting on cell wall polysaccharides	carbohydrate esterase (CE)	carbohydrate esterase family 8 - CE8 (pectin methylesterase - PME) (AtPME58)	A. thaliana	AT5G49180																			+
Proteins acting on cell wall polysaccharides	carbohydrate esterase (CE)	carbohydrate esterase family 8 - CE8 (pectin methylesterase - PME) (AtPME61)	A. thaliana	AT5G53370												+			+				+												+	+
Proteins acting on cell wall polysaccharides	carbohydrate esterase (CE)	carbohydrate esterase family 13 - CE13 (pectin acylesterase - PAE) (AtPAE2)	A. thaliana	AT1G57590								+											+
Proteins acting on cell wall polysaccharides	carbohydrate esterase (CE)	carbohydrate esterase family 13 - CE13 (pectin acylesterase - PAE) (AtPAE3)	A. thaliana	AT2G46930	Bradi2g12047 Bradi2g12057										+	+			+				+
Proteins acting on cell wall polysaccharides	carbohydrate esterase (CE)	carbohydrate esterase family 13 - CE13 (pectin acylesterase - PAE) (AtPAE5)	A. thaliana	AT3G09410	Bradi2g62427							+
Proteins acting on cell wall polysaccharides	carbohydrate esterase (CE)	carbohydrate esterase family 13 - CE13 (pectin acylesterase - PAE) (AtPAE7)	A. thaliana	AT4G19410	Bradi5g20827		Os04g0602500				+	+	+		+	+	+		+	+	+		+	+				+
Proteins acting on cell wall polysaccharides	carbohydrate esterase (CE)	carbohydrate esterase family 13 - CE13 (pectin acylesterase - PAE) (AtPAE9)	A. thaliana	AT5G23870													+		+	+	+	+	+															+
Proteins acting on cell wall polysaccharides	carbohydrate esterase (CE)	carbohydrate esterase family 13 - CE13 (pectin acylesterase - PAE) (AtPAE10)	A. thaliana	AT5G26670								+
Proteins acting on cell wall polysaccharides	carbohydrate esterase (CE)	carbohydrate esterase family 13 - CE13 (pectin acylesterase - PAE) (AtPAE11)	A. thaliana	AT5G45280							+	+	+		+	+	+		+	+	+		+																				+
Proteins acting on cell wall polysaccharides	carbohydrate esterase (CE)	carbohydrate esterase family 13 - CE13 (pectin acylesterase - PAE) (AtPAE12)	A. thaliana	AT3G05910								+			+	+			+		+		+
Proteins acting on cell wall polysaccharides		homologous to A. thaliana PMR5 (Powdery Mildew Resistant) (carbohydrate acylation)	A. thaliana	AT2G42570								+
Proteins acting on cell wall polysaccharides		homologous to A. thaliana PMR5 (Powdery Mildew Resistant) (carbohydrate acylation)	A. thaliana	AT2G31110								+
Proteins acting on cell wall polysaccharides		homologous to A. thaliana PMR5 (Powdery Mildew Resistant) (carbohydrate acylation)	A. thaliana	AT1G29050	Bradi2g45320 Bradi2g07000	SCVPRZ3029F03	Os01g0652100																+
Proteins acting on cell wall polysaccharides		homologous to A. thaliana PMR5 (Powdery Mildew Resistant) (carbohydrate acylation)	A. thaliana	AT2G30010																																								+
Proteins acting on cell wall polysaccharides	PNGase A	Peptide-N4-(N-acetyl-beta-glucosaminyl) asparagine amidase A	A. thaliana	AT3G14920	Bradi2g06580 Bradi2g06590 Bradi2g06570	SCAGLR1021C07					+	+				+						+	+															+
Proteins acting on cell wall polysaccharides	polysaccharide lyase (PL)	polysaccharide lyase family 1 - PL1 (pectate lyase) (AtPLL15)	A. thaliana	AT5G63180												+							+
Proteins acting on cell wall polysaccharides	polysaccharide lyase (PL)	polysaccharide lyase family 1 - PL1 (pectate lyase) (AtPLL16)	A. thaliana	AT1G67750								+							+
Proteins acting on cell wall polysaccharides	polysaccharide lyase (PL)	polysaccharide lyase family 1 - PL1 (pectate lyase) (AtPLL19)	A. thaliana	AT4G24780								+			+	+			+				+																	+
Proteins acting on cell wall polysaccharides	polysaccharide lyase (PL)	polysaccharide lyase family 1 - PL1 (pectate lyase) (AtPLL20)	A. thaliana	AT3G07010								+				+							+
Proteins acting on cell wall polysaccharides	polysaccharide lyase (PL)	polysaccharide lyase family 1 - PL1 (pectate lyase) (AtPLL21)	A. thaliana	AT5G48900								+																												+
Proteins acting on cell wall polysaccharides	polysaccharide lyase (PL)	polysaccharide lyase family 1 - PL1 (pectate lyase) (AtPLL26)	A. thaliana	AT1G04680								+				+			+				+
Proteins acting on cell wall polysaccharides	polysaccharide lyase (PL)	polysaccharide lyase family 4 - PL4 (rhamnogalacturonate lyase)	A. thaliana	AT4G37950																																	+
Oxido-reductases	class III peroxidase	peroxidase (AtPrx01)	A. thaliana	AT1G05240							+	+												+
Oxido-reductases	class III peroxidase	peroxidase (AtPrx03)	A. thaliana	AT1G05260	Bradi2g12170 Bradi4g05980 Bradi1g32870 Bradi2g12192	SCCCCL2001D02.b	Os06g0681600 Os05g0135500 Os05g0162000				+	+											+															+
Oxido-reductases	class III peroxidase	peroxidase (AtPrx04)	A. thaliana	AT1G14540							+	+
Oxido-reductases	class III peroxidase	peroxidase (AtPrx05)	A. thaliana	AT1G14550								+
Oxido-reductases	class III peroxidase	peroxidase (AtPrx10) (ATP5a)	A. thaliana	AT1G49570																																				+
Oxido-reductases	class III peroxidase	peroxidase (AtPrx12)	A. thaliana	AT1G71695	Bradi5g27210 Bradi5g27220 Bradi2g12228 Bradi4g27680 Bradi5g27130 Bradi5g27150 Bradi3g33940 Bradi5g27200 Bradi2g09600	SCEQRT1028H09	Os04g0688100 Os01g0963000 Os04g0688300				+	+				+	+	+	+	+	+		+	+		+									+		+	+						+
Oxido-reductases	class III peroxidase	peroxidase (AtPrx14)	A. thaliana	AT2G18140																								+								+
Oxido-reductases	class III peroxidase	peroxidase (AtPrx15)	A. thaliana	AT2G18150		SCQSLB1052E11					+	+																+					+							+
Oxido-reductases	class III peroxidase	peroxidase (AtPrx16)	A. thaliana	AT2G18980	Bradi1g33740	SCJFLR1035D02	Os04g0656800				+	+
Oxido-reductases	class III peroxidase	peroxidase (AtPrx17)	A. thaliana	AT2G22420	Bradi4g32810	SCCCCL7037A10	Os09g0471100				+	+							+	+			+										+	+										+
Oxido-reductases	class III peroxidase	peroxidase (AtPrx21)	A. thaliana	AT2G37130			Os07g0694300				+	+
Oxido-reductases	class III peroxidase	peroxidase (AtPrx22) (ATPEA)	A. thaliana	AT2G38380							+	+										+										+	+					+		+
Oxido-reductases	class III peroxidase	peroxidase (AtPrx23)	A. thaliana	AT2G38390							+	+																										+
Oxido-reductases	class III peroxidase	peroxidase (AtPrx26)	A. thaliana	AT2G43480							+	+
Oxido-reductases	class III peroxidase	peroxidase (AtPrx27) (ATP12a)	A. thaliana	AT3G01190	Bradi2g20840						+	+																												+
Oxido-reductases	class III peroxidase	peroxidase (AtPrx28)	A. thaliana	AT3G03670								+										+
Oxido-reductases	class III peroxidase	peroxidase (AtPrx30) (ATP7a)	A. thaliana	AT3G21770	Bradi2g20850	SCEQRT2030A04					+	+				+	+		+	+	+		+	+				+							+	+	+	+						+
Oxido-reductases	class III peroxidase	peroxidase (AtPrx31)	A. thaliana	AT3G28200							+	+				+	+		+	+	+		+	+
Oxido-reductases	class III peroxidase	peroxidase (AtPrx32) (ATP16A)	A. thaliana	AT3G32980							+	+				+	+		+	+	+							+					+		+	+	+	+
Oxido-reductases	class III peroxidase	peroxidase (AtPrx33)	A. thaliana	AT3G49110								+				+	+	+	+	+	+	+															+
Oxido-reductases	class III peroxidase	peroxidase (AtPrx34)	A. thaliana	AT3G49120							+	+			+	+	+	+	+	+	+	+	+					+					+		+	+	+	+		+				+
Oxido-reductases	class III peroxidase	peroxidase (AtPrx36)	A. thaliana	AT3G50990																															+										+
Oxido-reductases	class III peroxidase	peroxidase (AtPrx37) (ATP38)	A. thaliana	AT4G08770							+	+				+	+	+	+	+	+					+							+					+
Oxido-reductases	class III peroxidase	peroxidase (AtPrx38)	A. thaliana	AT4G08780							+	+						+	+	+	+												+					+
Oxido-reductases	class III peroxidase	peroxidase (AtPrx39)	A. thaliana	AT4G11290	Bradi1g61550 Bradi1g77140	SCJFRT1010F10	Os07g0639000				+	+				+	+		+																			+
Oxido-reductases	class III peroxidase	peroxidase (AtPrx42)	A. thaliana	AT4G21960								+						+
Oxido-reductases	class III peroxidase	peroxidase (AtPrx43)	A. thaliana	AT4G25980	Bradi4g22660																																+
Oxido-reductases	class III peroxidase	peroxidase (AtPrx44)	A. thaliana	AT4G26010							+	+
Oxido-reductases	class III peroxidase	peroxidase (AtPrx45) (ATP8a)	A. thaliana	AT4G30170							+	+																							+	+	+			+
Oxido-reductases	class III peroxidase	peroxidase (AtPrx47)	A. thaliana	AT4G33420	Bradi2g38660	SCVPRZ2035F03						+
Oxido-reductases	class III peroxidase	peroxidase (AtPrx49) (ATP31)	A. thaliana	AT4G36430							+	+																+					+
Oxido-reductases	class III peroxidase	peroxidase (AtPrx50)	A. thaliana	AT4G37520	Bradi1g58997						+	+
Oxido-reductases	class III peroxidase	peroxidase (AtPrx51)	A. thaliana	AT4G37530							+	+					+		+														+
Oxido-reductases	class III peroxidase	peroxidase (AtPrx52)	A. thaliana	AT5G05340	Bradi3g09080 Bradi4g25660 Bradi4g44530 Bradi1g41115 Bradi1g17840 Bradi1g17870 Bradi1g38290 Bradi3g09120	SCCCCL3002E11.b SCSGRT2062D07 SCSGHR1069A02 SCCCRT1001G12 SCCCAD1001C08 SCQSST3114C09 SCEZAD1081F04 SCUTHR1063E12	Os01g0205900 Os07g0677300 Os06g0547400 Os06g0546500 Os12g0112000 Os05g0134700 Os02g0240100 Os07g0677100 Os07g0677200										+		+	+	+		+					+
Oxido-reductases	class III peroxidase	peroxidase (AtPrx53) (ATPA2)	A. thaliana	AT5G06720	Bradi1g68900 Bradi2g12204 XP_003567636		Os10g0109300																											+						+
Oxido-reductases	class III peroxidase	peroxidase (AtPrx56)	A. thaliana	AT5G15180	Bradi2g13190 Bradi2g11320	SCCCCL4008H04	Os03g0563600				+	+
Oxido-reductases	class III peroxidase	peroxidase (AtPrx57) (ATP13a)	A. thaliana	AT5G17820							+	+												+				+							+
Oxido-reductases	class III peroxidase	peroxidase (AtPrx58)	A. thaliana	AT5G19880																														+
Oxido-reductases	class III peroxidase	peroxidase (AtPrx59)	A. thaliana	AT5G19890								+
Oxido-reductases	class III peroxidase	peroxidase (AtPrx61)	A. thaliana	AT5G24070							+
Oxido-reductases	class III peroxidase	peroxidase (AtPrx63)	A. thaliana	AT5G40150																																								+
Oxido-reductases	class III peroxidase	peroxidase (AtPrx64)	A. thaliana	AT5G42180	Bradi2g37060	SCJFLR1035D05					+	+											+	+
Oxido-reductases	class III peroxidase	peroxidase (AtPrx65)	A. thaliana	AT5G47000	Bradi5g12710		Os04g0465100																																					+
Oxido-reductases	class III peroxidase	peroxidase (AtPrx67)	A. thaliana	AT5G58390															+
Oxido-reductases	class III peroxidase	peroxidase (AtPrx69) (ATP3a)	A. thaliana	AT5G64100							+	+																+							+		+	+
Oxido-reductases	class III peroxidase	peroxidase (AtPrx70)	A. thaliana	AT5G64110															+		+
Oxido-reductases	class III peroxidase	peroxidase (AtPrx71) (ATP15a)	A. thaliana	AT5G64120			Os01g0326300				+	+																+						+						+
Oxido-reductases	class III peroxidase	peroxidase (AtPrx72) (ATP6a)	A. thaliana	AT5G66390	Bradi2g40590 Bradi2g09680 Bradi2g09690 Bradi2g09660 Bradi2g12216	SCSGFL4C02D07	Os01g0327100				+	+																								+	+	+
Oxido-reductases	class III peroxidase	peroxidase (AtPrx73)	A. thaliana	AT5G67400								+
Oxido-reductases	berberine-bridge oxido-reductase	berberine-bridge enzyme (S)-reticulin:oxygen oxido-reductase	A. thaliana	AT5G44400									+		+
Oxido-reductases	berberine-bridge oxido-reductase	berberine-bridge enzyme (S)-reticulin:oxygen oxido-reductase	A. thaliana	AT2G34790									+															+																+
Oxido-reductases	berberine-bridge oxido-reductase	berberine-bridge enzyme (S)-reticulin:oxygen oxido-reductase	A. thaliana	AT4G20830								+			+				+			+		+		+		+	+	+			+											+
Oxido-reductases	berberine-bridge oxido-reductase	berberine-bridge enzyme (S)-reticulin:oxygen oxido-reductase	A. thaliana	AT5G44390																								+
Oxido-reductases	berberine-bridge oxido-reductase	berberine-bridge enzyme (S)-reticulin:oxygen oxido-reductase	A. thaliana	AT5G44380							+	+													+			+								+					+	+
Oxido-reductases	berberine-bridge oxido-reductase	berberine-bridge enzyme (S)-reticulin:oxygen oxido-reductase	A. thaliana	AT5G44360																															+		+
Oxido-reductases	berberine-bridge oxido-reductase	berberine-bridge enzyme (S)-reticulin:oxygen oxido-reductase	A. thaliana	AT1G30710																															+									+
Oxido-reductases	berberine-bridge oxido-reductase	berberine-bridge enzyme (S)-reticulin:oxygen oxido-reductase	A. thaliana	AT5G44410			Os06g0549900																														+
Oxido-reductases	berberine-bridge oxido-reductase	berberine-bridge enzyme (S)-reticulin:oxygen oxido-reductase	A. thaliana	AT4G20860							+	+			+																						+
Oxido-reductases	berberine-bridge oxido-reductase	berberine-bridge enzyme (S)-reticulin:oxygen oxido-reductase	A. thaliana	AT1G01980																																	+
Oxido-reductases	berberine-bridge oxido-reductase	berberine-bridge enzyme (S)-reticulin:oxygen oxido-reductase	A. thaliana	AT1G30730							+	+													+																+	+
Oxido-reductases	berberine-bridge oxido-reductase	berberine-bridge enzyme (S)-reticulin:oxygen oxido-reductase	A. thaliana	AT1G30720							+	+
Oxido-reductases	berberine-bridge oxido-reductase	berberine-bridge enzyme (S)-reticulin:oxygen oxido-reductase	A. thaliana	AT1G30700								+
Oxido-reductases	berberine-bridge oxido-reductase	berberine-bridge enzyme (S)-reticulin:oxygen oxido-reductase	A. thaliana	AT1G26380								+
Oxido-reductases	berberine-bridge oxido-reductase	berberine-bridge enzyme (S)-reticulin:oxygen oxido-reductase	A. thaliana	AT4G20840											+																													+
Oxido-reductases	berberine-bridge oxido-reductase	berberine-bridge enzyme (S)-reticulin:oxygen oxido-reductase	A. thaliana	AT2G34810												+	+		+				+
Oxido-reductases	berberine-bridge oxido-reductase	berberine-bridge enzyme (S)-reticulin:oxygen oxido-reductase	A. thaliana	AT1G26390															+
Oxido-reductases	berberine-bridge oxido-reductase	berberine-bridge enzyme (S)-reticulin:oxygen oxido-reductase	A. thaliana	AT1G11770																																								+
Oxido-reductases	blue copper binding protein	early nodulin AtEN1 homologous to blue copper binding protein	A. thaliana	AT5G53870																																		+
Oxido-reductases	blue copper binding protein	early nodulin AtEN6 homologous to blue copper binding protein	A. thaliana	AT5G25090													+		+	+			+						+	+	+
Oxido-reductases	blue copper binding protein	early nodulin AtEN7 homologous to blue copper binding protein	A. thaliana	AT2G25060						+						+	+		+	+	+		+							+	+
Oxido-reductases	blue copper binding protein	early nodulin AtEN12 homologous to blue copper binding protein	A. thaliana	AT4G27520												+	+		+	+	+		+								+
Oxido-reductases	blue copper binding protein	early nodulin AtEN13 homologous to blue copper binding protein	A. thaliana	AT4G31840												+	+		+	+	+		+															+
Oxido-reductases	blue copper binding protein	early nodulin AtEN14 homologous to blue copper binding protein	A. thaliana	AT3G20570	Bradi2g52155 Bradi1g32840	SCJLLR1106C06					+	+				+	+		+	+	+		+															+
Oxido-reductases	blue copper binding protein	early nodulin AtEN20 homologous to blue copper binding protein	A. thaliana	AT4G12880							+		+		+	+	+		+	+	+		+												+	+	+	+		+
Oxido-reductases	blue copper binding protein	early nodulin AtEN22 homologous to blue copper binding protein	A. thaliana	AT5G15350				+			+	+				+	+		+	+	+		+							+								+
Oxido-reductases	blue copper binding protein	plantacyanin (blue copper binding protein) (AtPNC)	A. thaliana	AT2G02850	Bradi1g01610 Bradi1g11240 Bradi1g43860 Bradi3g09630	SCBFFL4112F05	Os03g0709300 Os02g0731400 Os03g0709100				+	+	+			+	+		+	+	+		+														+
Oxido-reductases	blue copper binding protein	stellacyanin AtSTC1, BCB (blue copper binding protein)	A. thaliana	AT5G20230				+											+		+								+		+		+											+
Oxido-reductases	blue copper binding protein	uclacyanin AtUCC8 (blue copper binding protein)	A. thaliana	AT1G72230	Bradi1g45710 Bradi4g32680	SCUTST3152F08																	+
Oxido-reductases	blue copper binding protein	uclacyanin II (blue copper binding protein) (AtUCC2)	A. thaliana	AT2G44790				+			+	+																			+
Oxido-reductases	multicopper oxidase	multicopper oxidase	A. thaliana	AT5G21100	XP_003563730											+	+		+		+
Oxido-reductases	multicopper oxidase	multicopper oxidase	A. thaliana	AT5G21105												+
Oxido-reductases	multicopper oxidase	multicopper oxidase (AtSKS1, homologous to SKU5)	A. thaliana	AT4G25240							+	+				+	+			+			+						+	+	+
Oxido-reductases	multicopper oxidase	multicopper oxidase (AtSKS2, homologous to SKU5)	A. thaliana	AT5G51480																									+	+				+
Oxido-reductases	multicopper oxidase	multicopper oxidase (AtSKS3, homologous to SKU5)	A. thaliana	AT5G48450																																								+
Oxido-reductases	multicopper oxidase	multicopper oxidase (AtSKS4, homologous to SKU5)	A. thaliana	AT4G22010								+			+	+						+	+													+								+
Oxido-reductases	multicopper oxidase	multicopper oxidase (AtSKS5, homologous to SKU5)	A. thaliana	AT1G76160	Bradi1g26470 Bradi1g32470 XP_003563398	SCEPAM1021H07					+	+	+	+	+	+	+		+	+	+	+	+					+								+
Oxido-reductases	multicopper oxidase	multicopper oxidase (AtSKU5, SKEWED 5)	A. thaliana	AT4G12420	Bradi1g52200	SCBFRZ2017G05	Os06g0104300				+	+				+	+	+	+	+	+	+	+			+		+	+	+	+													+
Oxido-reductases	multicopper oxidase	multicopper oxidase (AtSKS6, homologous to SKU5)	A. thaliana	AT1G41830		SCMCST3167A05					+	+	+		+	+	+		+	+	+	+	+					+																+
Oxido-reductases	multicopper oxidase	multicopper oxidase (AtSKS7, homologous to SKU5)	A. thaliana	AT1G21860																		+
Oxido-reductases	multicopper oxidase	multicopper oxidase (AtSKS9, homologous to SKU5)	A. thaliana	AT4G38420															+		+			+
Oxido-reductases	multicopper oxidase	multicopper oxidase (AtSKS11, homologous to SKU5)	A. thaliana	AT3G13990																			+
Oxido-reductases	multicopper oxidase	multicopper oxidase (AtSKS11, homologous to SKU5)	A. thaliana	AT3G13390																																								+
Oxido-reductases	multicopper oxidase	multicopper oxidase (AtSKS12, homologous to SKU5)	A. thaliana	AT1G55570																																								+
Oxido-reductases	multicopper oxidase	multicopper oxidase (AtSKS15, homologous to SKU5)	A. thaliana	AT4G37160							+	+
Oxido-reductases	multicopper oxidase	multicopper oxidase (AtSKS16, homologous to SKU5)	A. thaliana	AT2G23630								+
Oxido-reductases	multicopper oxidase	multicopper oxidase (AtSKS17, homologous to SKU5)	A. thaliana	AT5G66920			Os07g0119400					+										+						+
Oxido-reductases	multicopper oxidase	multicopper oxidase (LPR2, LOW PHOSPHATE ROOT 2)	A. thaliana	AT1G71040								+	+			+			+		+
Oxido-reductases	laccase	laccase (AtLAC2)	A. thaliana	AT2G29130																			+
Oxido-reductases	laccase	laccase (AtLAC3)	A. thaliana	AT2G30210							+	+																							+	+	+
Oxido-reductases	laccase	laccase (AtLAC4, IRREGULAR XYLEM 12, IRX12)	A. thaliana	AT2G38080																			+
Oxido-reductases	laccase	laccase (AtLAC5)	A. thaliana	AT2G40370								+
Oxido-reductases	laccase	laccase (AtLAC7)	A. thaliana	AT3G09220	Bradi4g39330						+	+																																+
Oxido-reductases	laccase	laccase (AtLAC11)	A. thaliana	AT5G05390																			+
Oxido-reductases		copper amine oxidase	A. thaliana	AT4G14940								+	+
Oxido-reductases		copper amine oxidase	A. thaliana	AT1G62810								+
Oxido-reductases		copper amine oxidase	A. thaliana	AT1G31690											+	+
Oxido-reductases		thiol reductase (GILT family)	A. thaliana	AT4G12870																												+
Oxido-reductases		thiol reductase (GILT family)	A. thaliana	AT1G07080	Bradi1g65250						+	+				+	+			+	+		+															+
Oxido-reductases		thiol reductase (GILT family)	A. thaliana	AT4G12900												+	+		+	+	+
Oxido-reductases		thiol reductase (GILT family)	A. thaliana	AT4G12960																			+
Oxido-reductases		thiol reductase (GILT family)	A. thaliana	AT4G12890																			+
Oxido-reductases		expressed protein (FAD binding domain)	A. thaliana	AT2G46740									+
Oxido-reductases		expressed protein (FAD binding domain)	A. thaliana	AT5G56490																															+
Oxido-reductases		expressed protein (FAD binding domain)	A. thaliana	AT4G29740								+
Oxido-reductases		expressed protein (FAD binding domain)	A. thaliana	AT5G11540								+
Oxido-reductases		expressed protein (GMC oxido-reductase domain)	A. thaliana	AT1G14185								+
Oxido-reductases		expressed protein (GMC oxido-reductase domain)	A. thaliana	AT3G56060								+					+		+
Oxido-reductases		expressed protein (GMC oxido-reductase domain)	A. thaliana	AT1G12570	Bradi5g18890																		+
Oxido-reductases		expressed protein (oxido-reductase domain)	A. thaliana	AT5G22140																															+
Oxido-reductases		expressed protein (thioredoxin fold)	A. thaliana	AT1G76020									+				+
Oxido-reductases		expressed protein (thioredoxin fold)	A. thaliana	AT1G20225	Bradi4g36730 Bradi5g04030						+	+					+		+	+	+
Oxido-reductases		expressed protein (cupredoxin domain)	A. thaliana	AT1G21090							+									+
Oxido-reductases		L-ascorbate oxidase	A. thaliana	AT4G21100																		+														+
Proteases	Asp protease	Asp protease	A. thaliana	AT4G16563																				+
Proteases	Asp protease	Asp protease (pepsin family) (Peptidase family A01.A03, MEROPS)	A. thaliana	AT4G04460								+																																+
Proteases	Asp protease	Asp protease (pepsin family) (Peptidase family A01.A05, MEROPS)	A. thaliana	AT1G01300	Bradi2g42650	SCRLRZ3042B09	Os01g0598600					+				+	+		+	+	+		+	+																				+
Proteases	Asp protease	Asp protease (pepsin family) (Peptidase family A01.A07, MEROPS)	A. thaliana	AT1G79720											+				+		+														+
Proteases	Asp protease	Asp protease (pepsin family) (Peptidase family A01.A09, MEROPS) (ASPG1, ASPARTIC PROTEASE IN GUARD CELL 1)	A. thaliana	AT3G18490							+	+			+	+	+		+	+	+		+																					+	+
Proteases	Asp protease	Asp protease (pepsin family) (Peptidase family A01.A11, MEROPS)	A. thaliana	AT3G25700								+				+	+		+	+	+															+
Proteases	Asp protease	Asp protease (pepsin family) (Peptidase family A01.A13, MEROPS)	A. thaliana	AT3G61820							+	+			+	+	+		+	+	+		+	+		+		+
Proteases	Asp protease	Asp protease (pepsin family) (Peptidase family A1, A01.A14, MEROPS)	A. thaliana	AT5G10760																									+															+
Proteases	Asp protease	Asp protease (pepsin family) (Peptidase family A01.A15, MEROPS)	A. thaliana	AT5G10770	Bradi1g36160 Bradi3g56660 Bradi1g50760 Bradi1g49410	SCBGLR1023G11 SCVPLR1049D04 SCAGLR1064H08 SCBGLR1097G03 SCMCLR1123H12 SCQGST1032H01 SCEZLB1013B06	Os02g0720600								+				+
Proteases	Asp protease	Asp protease (pepsin family) (Peptidase family A01.A23, MEROPS)	A. thaliana	AT3G02740								+					+		+	+	+		+												+	+	+	+
Proteases	Asp protease	Asp protease (pepsin family) (Peptidase family A01.A26, MEROPS)	A. thaliana	AT1G77480																															+
Proteases	Asp protease	Asp protease (pepsin family) (Peptidase family A01.A27, MEROPS)	A. thaliana	AT4G33490	Bradi4g41210 Bradi4g23670	SCVPRT2077C05	Os11g0183900										+		+		+																							+
Proteases	Asp protease	Asp protease (pepsin family) (Peptidase family A01.A30, MEROPS)	A. thaliana	AT3G12700	Bradi2g17030		Os01g0679500					+
Proteases	Asp protease	Asp protease (pepsin family) (Peptidase family A01.A36, MEROPS)	A. thaliana	AT1G09750	Bradi1g72110 XP_003558637	SCVPRZ2038B09	Os03g0186900									+	+		+	+	+		+
Proteases	Asp protease	Asp protease (pepsin family) (Peptidase family A01.A38, MEROPS)	A. thaliana	AT2G17760			Os06g0717900				+	+	+	+	+	+	+	+	+	+	+	+	+												+	+	+	+
Proteases	Asp protease	Asp protease (pepsin family) (Peptidase family A01.A43, MEROPS)	A. thaliana	AT3G51330																																								+
Proteases	Asp protease	Asp protease (pepsin family) (Peptidase family A01.A45, MEROPS)	A. thaliana	AT3G51350								+
Proteases	Asp protease	Asp protease (pepsin family) (Peptidase family A01.A47, MEROPS)	A. thaliana	AT3G52500	Bradi5g26620	SCRFLR2038B01					+	+
Proteases	Asp protease	Asp protease (pepsin family) (Peptidase family A01.A48, MEROPS)	A. thaliana	AT3G54400	Bradi1g19070	SCVPLR2012E01	Os07g0658600 Os01g0954900				+	+				+	+	+	+	+	+	+	+	+		+		+							+			+						+
Proteases	Asp protease	Asp protease (pepsin family) (Peptidase family A01.A54, MEROPS)	A. thaliana	AT5G07030							+	+			+	+	+		+	+	+	+	+		+			+							+	+	+	+						+
Proteases	Asp protease	Asp protease (pepsin family) (Peptidase family A01.A55, MEROPS)	A. thaliana	AT5G10080							+	+	+			+	+		+	+	+	+	+												+	+	+	+						+
Proteases	Asp protease	Asp protease (Nucellin) (Peptidase family A1, A01.073, MEROPS)	A. thaliana	AT1G44130																				+
Proteases	Asp protease	Asp protease (pepsin family) (Peptidase family A1, subfamily A1B unassigned peptidases, MEROPS)	A. thaliana	AT1G50050				+
Proteases	Asp protease	Asp protease (pepsin family) (Peptidase family A1, subfamily A1B unassigned peptidases, MEROPS)	A. thaliana	AT1G08210																				+
Proteases	Asp protease	Asp protease (pepsin family) (Peptidase family A1, subfamily A1B, non peptidase homologues, MEROPS) (homologous to carrot EDGP and tomato XEGIP)	A. thaliana	AT5G19100							+									+	+
Proteases	Asp protease	Asp protease (pepsin family) (Peptidase family A1, subfamily A1B, non-peptidase homologues, MEROPS) (homologous to carrot EDGP and tomato XEGIP)	A. thaliana	AT1G03230	Bradi2g02120 Bradi2g60210	SCCCCL4015F12 SCCCCL4017E12	Os01g0937100				+	+	+		+	+	+	+	+	+	+	+	+		+										+	+	+	+				+
Proteases	Asp protease	Asp protease (pepsin family) (Peptidase family A1, subfamily A1B, non-peptidase homologues, MEROPS) (homologous to carrot EDGP and tomato XEGIP)	A. thaliana	AT1G03220	Bradi2g25850	Sobic.003G419500.1	Os05g0402900 Os01g0937600				+	+	+		+	+	+	+	+	+	+	+	+		+		+	+					+		+	+	+	+
Proteases	Asp protease	Asp protease (pepsin family) (Peptidase family A1, subfamily A1B, non-peptidase homologues, MEROPS) (homologous to carrot EDGP and tomato XEGIP)	A. thaliana	AT5G19110							+	+				+	+		+	+	+														+		+	+
Proteases	Asp protease	Asp protease (pepsin family) (Peptidase family A1, subfamily A1B, non-peptidase homologues, MEROPS) (homologous to carrot EDGP and tomato XEGIP)	A. thaliana	AT5G48430	Bradi2g02140 Bradi2g60220						+	+
Proteases	Asp protease	Asp protease (subfamily S9B unassigned peptidases, MEROPS)	A. thaliana	AT1G11910	XP_003568979 Bradi2g16160		Os05g0567100					+									+
Proteases	Cys protease	Cys protease (cathepsin B family) (Peptidase family C01.049, MEROPS)	A. thaliana	AT1G02305	Bradi1g09730 Bradi1g09737	SCCCLB1023F09					+	+				+	+		+	+	+		+																					+
Proteases	Cys protease	Cys protease (cathepsin B family) (Peptidase family C01.144, MEROPS)	A. thaliana	AT4G01610							+	+				+	+		+	+	+		+												+	+	+	+						+
Proteases	Cys protease	Cys protease (cathepsin family) (Peptidase family C01.162 MEROPS)	A. thaliana	AT3G45310							+	+																										+
Proteases	Cys protease	Cys protease (cathepsin family) (XCP2, XYLEM CYSTEINE PEPTIDASE 2) (Peptidase family C01.121, MEROPS)	A. thaliana	AT1G20850		SCCCFL1001E01					+	+	+			+	+		+	+	+		+															+
Proteases	Cys protease	Cys protease (cathepsin family)	A. thaliana	AT4G39090	Bradi3g43290 Bradi5g06765		Os02g0469600					+				+					+		+
Proteases	Cys protease	Cys protease (cathepsin family)	A. thaliana	AT4G35350	Bradi2g39320						+	+				+	+			+	+		+
Proteases	Cys protease	Cys protease (papain family) (Peptidase family C1A)	A. thaliana	AT3G19390							+	+																																+
Proteases	Cys protease	Cys protease (papain family) (Peptidase family C01.A12) (RD21B)	A. thaliana	AT5G43060			Os04g0670200	+			+	+				+	+			+	+		+												+	+	+							+
Proteases	Cys protease	Cys protease (papain family) (Peptidase family C01.A26, MEROPS)	A. thaliana	AT1G06260																																								+
Proteases	Cys protease	Cys protease (papain family) (Peptidase family C01.064) (RD21A)	A. thaliana	AT1G47128	Bradi5g24027 Bradi5g25637	SCCCCL4006G06					+	+	+			+	+		+	+	+		+					+							+	+	+			+				+	+
Proteases	Cys protease	Cys protease (papain family) (Peptidase family C01.117 MEROPS) (SAG12)	A. thaliana	AT5G45890	Bradi1g22750 Bradi4g38037 Bradi4g07130														+		+		+																					+
Proteases	Cys protease	Cys protease (papain family) (Peptidase family C01.163 MEROPS)	A. thaliana	AT5G60360	Bradi4g31440	SCCCRZ2001D03	Os09g0442300				+	+					+		+														+
Proteases	Cys protease	Cys protease (papain family) (Peptidase family C1, Brassicain, C01.021 MEROPS)	A. thaliana	AT4G36880																															+
Proteases	Cys protease	Cys protease (papain family) (Peptidase family C1, subfamily C1A unassigned peptidases, MEROPS)	A. thaliana	AT4G11310									+																							+
Proteases	Cys protease	peptidase C13 (legumain family) (peptidase family C13.006, MEROPS)	A. thaliana	AT4G32940	Bradi2g41270						+	+					+		+	+	+
Proteases	peptidase C26	peptidase C26 (peptidase family C26.003, MEROPS)(GGH2)	A. thaliana	AT1G78680	Bradi2g19700						+	+				+	+		+				+																					+
Proteases	peptidase C26	peptidase C26 (peptidase family C26.A01, MEROPS)(GGH3)	A. thaliana	AT1G78670							+
Proteases	peptidase family M28	peptidase M28 (peptidase family M28.A02, MEROPS)	A. thaliana	AT5G19740								+											+																					+
Proteases	peptidase family S28	Pro-Xaa carboxypeptidase (Peptidase family S28.04, MEROPS)	A. thaliana	AT4G36190																																								+
Proteases	peptidase family S28	Pro-Xaa carboxypeptidase (Peptidase family S28.A02, MEROPS)	A. thaliana	AT5G65760	Bradi2g51000 XP_003569899	SCCCRT1003G09						+											+
Proteases	peptidase family S28	Pro-Xaa carboxypeptidase (Peptidase family S28.A26, MEROPS)	A. thaliana	AT4G36195	Bradi3g30640 Bradi3g30630	SCCCHR1002F08 SCJLRT1019E02					+	+				+	+	+	+	+	+		+
Proteases	Ser carboxypeptidase	Ser carboxypeptidase (AtSCPL1) (Peptidase family S10, MEROPS)	A. thaliana	AT5G36180								+
Proteases	Ser carboxypeptidase	Ser carboxypeptidase (AtSCPL15) (Peptidase family S10, MEROPS)	A. thaliana	AT3G12240								+
Proteases	Ser carboxypeptidase	Ser carboxypeptidase (AtSCPL24, BRS1, Brassinosteroid-Insensitive BRI suppressor 1) (Peptidase family S10.015, MEROPS)	A. thaliana	AT4G30610	Bradi3g54000		Os02g0794500					+				+	+		+	+	+		+												+			+						+
Proteases	Ser carboxypeptidase	Ser carboxypeptidase (AtSCPL3) (Peptidase family S10, MEROPS)	A. thaliana	AT1G73280								+
Proteases	Ser carboxypeptidase	Ser carboxypeptidase (AtSCPL7) (Peptidase family S10.A15, MEROPS)	A. thaliana	AT3G10450																			+
Proteases	Ser carboxypeptidase	Ser carboxypeptidase (AtSCPL8) (Peptidase family S10.A10, MEROPS)	A. thaliana	AT2G22990								+				+	+			+			+																					+
Proteases	Ser carboxypeptidase	Ser carboxypeptidase (SCPL11) (Peptidase family S10.A08, MEROPS)	A. thaliana	AT2G22970								+										+	+																					+
Proteases	Ser carboxypeptidase	Ser carboxypeptidase C (AtSCPL12) (Peptidase family S10, S10.004, MEROPS)	A. thaliana	AT2G22920							+											+																						+
Proteases	Ser carboxypeptidase	Ser carboxypeptidase (SCPL20) (Peptidase family S10.A11, MEROPS)	A. thaliana	AT4G12910	Bradi4g39350		Os12g0257000																+											+						+
Proteases	Ser carboxypeptidase	Ser carboxypeptidase (AtSCPL25) (Peptidase family S10.A40, MEROPS)	A. thaliana	AT3G02110								+				+	+		+	+	+		+												+		+	+						+
Proteases	Ser carboxypeptidase	Ser carboxypeptidase (AtSCPL26) (Peptidase family S10.A43, MEROPS)	A. thaliana	AT2G35780	Bradi2g00240							+				+	+		+		+		+																					+
Proteases	Ser carboxypeptidase	Ser carboxypeptidase (AtSCPL27) (Peptidase family S10.A23, MEROPS)	A. thaliana	AT3G07990	Bradi1g11567 Bradi2g35197 Bradi2g54150	SCCCLR1C01H05						+				+	+		+				+
Proteases	Ser carboxypeptidase	Ser carboxypeptidase (AtSCPL28) (Peptidase family S10, MEROPS)	A. thaliana	AT2G35770							+	+
Proteases	Ser carboxypeptidase	Ser carboxypeptidase (AtSCPL29) (Peptidase family S10.A32, MEROPS)	A. thaliana	AT4G30810								+					+		+	+	+		+
Proteases	Ser carboxypeptidase	Ser carboxypeptidase (AtSCPL31) (Peptidase family S10.A36, MEROPS)	A. thaliana	AT1G11080																																								+
Proteases	Ser carboxypeptidase	Ser carboxypeptidase (AtSCPL34) (Peptidase family S10.A39, MEROPS)	A. thaliana	AT5G23210	Bradi3g49590 Bradi5g24300	SCQSSB1059G07					+	+				+	+	+	+	+	+	+	+												+		+							+
Proteases	Ser carboxypeptidase	Ser carboxypeptidase (AtSCPL35) (Peptidase family, S10.A34, MEROPS)	A. thaliana	AT5G08260												+			+		+		+																						+
Proteases	Ser carboxypeptidase	Ser carboxypeptidase (AtSCPL40) (Peptidase family S10.A41, MEROPS)	A. thaliana	AT3G63470	Bradi1g19230	SCEZRZ3016H03					+	+											+
Proteases	Ser carboxypeptidase	Ser carboxypeptidase (AtSCPL42) (Peptidase family S10.A21, MEROPS)	A. thaliana	AT5G42240	Bradi4g22510							+	+		+	+	+		+	+	+		+
Proteases	Ser carboxypeptidase	Ser carboxypeptidase (AtSCPL45) (Peptidase family S10.A24, MEROPS)	A. thaliana	AT1G28110								+				+			+		+			+
Proteases	Ser carboxypeptidase	Ser carboxypeptidase (AtSCPL46) (Peptidase family, S10.A42, MEROPS)	A. thaliana	AT2G33530											+	+	+	+	+	+	+		+	+
Proteases	Ser carboxypeptidase	Ser carboxypeptidase III (SCPL47) (Peptidase family S10, S10.009, MEROPS)	A. thaliana	AT5G22980																																				+				+
Proteases	Ser carboxypeptidase	Ser carboxypeptidase (AtSCPL48) (Peptidase family S10.A46, MEROPS)	A. thaliana	AT3G45010	Bradi3g01320							+
Proteases	Ser carboxypeptidase	Ser carboxypeptidase (AtSCPL49) (Peptidase family S10.A45, MEROPS)	A. thaliana	AT3G10410			Os02g0114200				+	+				+	+	+	+	+	+		+
Proteases	Ser carboxypeptidase	Ser carboxypeptidase (AtSCPL50) (Peptidase family S10 unassigned peptidases, MEROPS)	A. thaliana	AT1G15000	Bradi2g15340		Os01g0629600				+					+	+		+	+	+		+											+
Proteases	Ser carboxypeptidase	Ser carboxypeptidase (AtSCPL51) (Peptidase family S10.017, MEROPS)	A. thaliana	AT2G27920	Bradi1g60610 Bradi1g60600 Bradi3g43020		Os03g0392600 Os03g0393700					+				+	+		+	+	+		+
Proteases	Ser protease	Ser protease (cucumisin) (AtSBT4.11) (Peptidase family S08.092, MEROPS)	A. thaliana	AT5G59130																																				+
Proteases	Ser protease	Ser protease (subtilisin) (AtSBT1.1) (Peptidase family S08.112, MEROPS)	A. thaliana	AT1G01900									+			+			+	+	+		+																	+
Proteases	Ser protease	Ser protease (subtilisin) (AtSBT1.2, SDD1, STOMATAL DISTRIBUTION AND DENSITY 1) (Peptidase family S08.084, MEROPS)	A. thaliana	AT1G04110	Bradi1g77260 Bradi4g11640		Os03g0119300														+																			+
Proteases	Ser protease	Ser protease (subtilisin) (AtSBT2.2) (Peptidase family S08.A01, MEROPS)	A. thaliana	AT4G20430																			+																					+
Proteases	Ser protease	Ser protease (subtilisin) (AtSBT2.5) (Peptidase family S8.A02, MEROPS)	A. thaliana	AT2G19170								+
Proteases	Ser protease	Ser protease (subtilisin) (AtSBT2.1, ALE1) (Peptidase family S08.A03, MEROPS)	A. thaliana	AT1G30600								+										+	+
Proteases	Ser protease	Ser protease (subtilisin) (AtSBT2.3) (Peptidase family S08.A04, MEROPS)	A. thaliana	AT5G44530	Bradi2g51130							+
Proteases	Ser protease	Ser protease (subtilisin) (AtSBT4.15) (Peptidase family S08.A13, MEROPS)	A. thaliana	AT5G03620																																				+				+
Proteases	Ser protease	Ser protease (subtilisin) (AtSBT4.14, XSP1, XYLEM SERINE PROTEINASE 1) (Peptidase family S08.A14, MEROPS)	A. thaliana	AT4G00230							+	+	+				+				+	+	+
Proteases	Ser protease	Ser protease (subtilisin) (AtSBT4.12) (Peptidase family S08.A20, MEROPS)	A. thaliana	AT5G59090							+	+																								+
Proteases	Ser protease	Ser protease (subtilisin) (AtSBT4.13) (Peptidase family S08.A21, MEROPS)	A. thaliana	AT5G59120																																								+
Proteases	Ser protease	Ser protease (subtilisin) (AtSBT1.8, AF70) (Peptidase family S08.A24, MEROPS)	A. thaliana	AT2G05920	Bradi4g41420 Bradi4g31360 Bradi2g24220	SCRUFL3064H08		+			+	+	+		+	+	+		+		+		+					+																+
Proteases	Ser protease	Ser protease (subtilisin) (AtSBT1.3) (Peptidase family S08.A25, MEROPS)	A. thaliana	AT5G51750	Bradi5g18910		Os04g0573300									+			+		+		+
Proteases	Ser protease	Ser protease (subtilisin) (AtSBT1.4) (Peptidase family S08.A28, MEROPS)	A. thaliana	AT3G14067	Bradi2g51440 Bradi3g57140 Bradi3g57130	SCJFRT2057F03 SCRFHR1007E04	Os02g0779200				+	+				+			+			+	+																					+
Proteases	Ser protease	Ser protease (subtilisin) (AtSBT3.3) (Peptidase family S08.A35, MEROPS)	A. thaliana	AT1G32960																				+
Proteases	Ser protease	Ser protease (subtilisin) (AtSBT3.5) (Peptidase family S08.A36, MEROPS)	A. thaliana	AT1G32940															+			+
Proteases	Ser protease	Ser protease (subtilisin) (AtSBT1.6) (Peptidase family S08.A39, MEROPS)	A. thaliana	AT4G34980								+				+			+		+		+													+
Proteases	Ser protease	Ser protease (subtilisin) (AtSBT3.6) (Peptidase family S08.A43, MEROPS)	A. thaliana	AT4G10550							+	+
Proteases	Ser protease	Ser protease (subtilisin) (AtSBT3.8) (Peptidase family S08.A45, MEROPS)	A. thaliana	AT4G10540								+
Proteases	Ser protease	Ser protease (subtilisin) (AtSBT4.1) (Peptidase family S08.A46, MEROPS)	A. thaliana	AT2G39850												+	+		+			+	+
Proteases	Ser protease	Ser protease (subtilisin) (AtSBT3.13) (Peptidase family S08.A48, MEROPS)	A. thaliana	AT4G21650												+	+		+			+	+																					+
Proteases	Ser protease	Ser protease (subtilisin) (AtSBT5.2) (Peptidase family S08.104, MEROPS)	A. thaliana	AT1G20160		SCJFRZ2009E12									+																									+
Proteases	Ser protease	Ser protease (subtilisin) (AtSBT1.7, ARA12) (Peptidase family S08.112, MEROPS)	A. thaliana	AT5G67360	Bradi5g10210 Bradi1g07840 Bradi1g14860	SCBFRZ2045E03 SCCCST1004B07 SCQGLR2025F03	Os03g0761500 Os03g0605300	+			+	+	+	+	+	+	+		+	+	+	+	+		+		+						+	+				+		+				+	+
Proteases	Ser protease	Ser protease (subtilisin) (AtSBT5.3, AIR3) (Peptidase family S08.119, MEROPS)	A. thaliana	AT2G04160								+																													+
Proteases	Ser protease	Ser protease (subtilisin) (Peptidase family S8, subfamily S8A unassigned peptidases, MEROPS)	A. thaliana	AT4G21630																		+
Proteases	Ser protease	Ser protease (subtilisin) (AtSBT5.6)	A. thaliana	AT5G45650															+
Proteases	peptidase family M20	subfamily M20A unassigned peptidases	A. thaliana	AT1G44820	XP_003564110																																							+
Proteases		asparaginase	A. thaliana	AT5G61540																												+
Proteins related to lipid metabolism	lipid transfer protein (LTP)	non-specific lipid-transfer protein (AtLTP1.5, AtLTP1)	A. thaliana	AT2G38540	Bradi4g44410	SCBGLR1114E07 SCCCCL3004H07.b SCVPHR1092G06									+	+	+		+	+	+		+
Proteins related to lipid metabolism	lipid transfer protein (LTP)	non-specific lipid transfer protein (AtLTP1.4, AtLTP2)	A. thaliana	AT2G38530											+	+	+		+	+	+		+										+		+	+	+
Proteins related to lipid metabolism	lipid transfer protein (LTP)	non-specific lipid-transfer protein (AtLTP2.4)	A. thaliana	AT1G48750																			+
Proteins related to lipid metabolism	lipid transfer protein (LTP)	non-specific lipid transfer protein (AtLTP2.9)	A. thaliana	AT3G18280	Bradi1g77820	SCCCLR2004B05	Os01g0691100										+		+	+	+
Proteins related to lipid metabolism	lipid transfer protein (LTP)	non-specific lipid transfer protein (AtLTP1.12, AtLTP3)	A. thaliana	AT5G59320	Bradi1g21870 Bradi1g04430 Bradi4g44400	SCCCLR1024C05	Os12g0114500 Os11g0116200									+	+		+	+	+		+										+
Proteins related to lipid metabolism	lipid transfer protein (LTP)	non-specific lipid transfer protein (AtLTP1.11, AtLTP4)	A. thaliana	AT5G59310												+	+		+		+		+																						+
Proteins related to lipid metabolism	lipid transfer protein (LTP)	non-specific lipid-transfer protein (AtLTP5)	A. thaliana	AT3G51600								+	+				+		+	+	+
Proteins related to lipid metabolism	lipid transfer protein (LTP)	non-specific lipid transfer protein (AtLTP1.6, AtLTP6)	A. thaliana	AT3G08770				+								+							+																						+
Proteins related to lipid metabolism	lipid transfer protein (LTP)	non-specific lipid transfer protein (AtLTP7)	A. thaliana	AT2G15050													+		+	+	+
Proteins related to lipid metabolism	lipid transfer protein (LTP)	non-specific lipid transfer protein (AtLTP1.9, AtLTP11)	A. thaliana	AT4G33355		SCJFRZ2033G07 SCRUFL4024B04																	+
Proteins related to lipid metabolism	lipid transfer protein (LTP)	non-specific lipid transfer protein (AtLTPd1, DIR1)	A. thaliana	AT5G48485		SCCCLB1025F02	Os07g0290200	+
Proteins related to lipid metabolism	lipid transfer protein (LTP)	non-specific lipid transfer protein (AtLTPd2)	A. thaliana	AT5G48490				+
Proteins related to lipid metabolism	lipid transfer protein (LTP)	non-specific lipid transfer protein (AtLTPd6)	A. thaliana	AT2G37870													+				+
Proteins related to lipid metabolism	lipid transfer protein (LTP)	non-specific lipid transfer protein (AtLTPd7)	A. thaliana	AT3G53980	Bradi2g30490			+								+			+		+		+
Proteins related to lipid metabolism	lipid transfer protein (LTP)	non-specific lipid transfer protein (AtLTPd8)	A. thaliana	AT5G05960	Bradi5g09610 Bradi2g54970	SCCCRZ1001H02	Os01g0849000				+	+			+	+	+		+	+	+		+
Proteins related to lipid metabolism	lipid transfer protein (LTP)	non-specific lipid transfer protein (AtLTPg4, LTPG1)	A. thaliana	AT1G27950			Os08g0532800										+		+		+		+								+							+			+	+
Proteins related to lipid metabolism	lipid transfer protein (LTP)	non-specific lipid-transfer protein (AtLTPg6)	A. thaliana	AT1G55260												+																												+
Proteins related to lipid metabolism	lipid transfer protein (LTP)	non-specific lipid transfer protein (AtLTPg11)	A. thaliana	AT2G13820	Bradi1g20670	SCCCCL3001E03.b																							+
Proteins related to lipid metabolism	lipid transfer protein (LTP)	non-specific lipid-transfer protein (AtLTPg13)	A. thaliana	AT2G44290																	+
Proteins related to lipid metabolism	lipid transfer protein (LTP)	non-specific lipid transfer protein (AtLTPg17)	A. thaliana	AT3G22570				+
Proteins related to lipid metabolism	lipid transfer protein (LTP)	non-specific lipid-transfer protein (AtLTPg29)	A. thaliana	AT5G09370																																								+
Proteins related to lipid metabolism	lipid transfer protein (LTP)	homologous to non-specific lipid transfer protein	A. thaliana	AT2G10940											+	+	+		+	+	+		+
Proteins related to lipid metabolism	lipid transfer protein (LTP)	homologous to non-specific lipid transfer protein	A. thaliana	AT2G45180												+	+		+	+	+		+
Proteins related to lipid metabolism	lipid transfer protein (LTP)	homologous to non-specific lipid transfer protein	A. thaliana	AT3G22120													+		+	+	+
Proteins related to lipid metabolism	lipid transfer protein (LTP)	homologous to non-specific lipid transfer protein	A. thaliana	AT4G00165													+		+	+	+
Proteins related to lipid metabolism	lipid transfer protein (LTP)	homologous to non-specific lipid transfer protein	A. thaliana	AT4G22517													+		+	+	+
Proteins related to lipid metabolism	lipid transfer protein (LTP)	homologous to non-specific lipid transfer protein	A. thaliana	AT4G22490															+		+
Proteins related to lipid metabolism	lipid transfer protein (LTP)	homologous to non-specific lipid transfer protein	A. thaliana	AT4G22520																	+
Proteins related to lipid metabolism	GDSL family	lipase acylhydrolase (AtCDEF1, CUTICLE DESTRUCTING FACTOR 1)	A. thaliana	AT4G30140							+	+					+		+		+
Proteins related to lipid metabolism	GDSL family	lipase acylhydrolase (AtGLIP1, GDSL LIPASE LIKE 1, GDSL-motif lipase/hydrolase 1)	A. thaliana	AT5G40990																												+
Proteins related to lipid metabolism	GDSL family	lipase acylhydrolase (AtGLIP2, GDSL LIPASE LIKE 2, GDSL-motif lipase/hydrolase 2)	A. thaliana	AT1G53940								+
Proteins related to lipid metabolism	GDSL family	lipase acylhydrolase (GDSL family) (AtEXL3, EXTRACELLULAR LIPASE 3)	A. thaliana	AT1G75900																																									+
Proteins related to lipid metabolism	GDSL family	lipase acylhydrolase (AtGLIP5, GDSL LIPASE LIKE 5, GDSL-motif lipase/hydrolase 5)	A. thaliana	AT1G53920															+		+
Proteins related to lipid metabolism	GDSL family	lipase acylhydrolase (GDSL family)	A. thaliana	AT1G54000				+			+	+					+		+	+	+	+	+																		+	+
Proteins related to lipid metabolism	GDSL family	lipase acylhydrolase (GDSL family)	A. thaliana	AT1G28600		SCCCRT1003B03							+		+	+	+	+	+	+	+
Proteins related to lipid metabolism	GDSL family	lipase acylhydrolase (GDSL family)	A. thaliana	AT1G29670								+	+		+	+	+		+	+	+		+												+	+	+
Proteins related to lipid metabolism	GDSL family	lipase acylhydrolase (GDSL family)	A. thaliana	AT1G67830												+	+		+	+	+	+	+
Proteins related to lipid metabolism	GDSL family	lipase acylhydrolase (GDSL family)	A. thaliana	AT5G14450																				+
Proteins related to lipid metabolism	GDSL family	lipase acylhydrolase (GDSL family)	A. thaliana	AT1G54010							+	+				+	+		+	+	+														+	+					+	+
Proteins related to lipid metabolism	GDSL family	lipase acylhydrolase (GDSL family)	A. thaliana	AT4G16220																																+
Proteins related to lipid metabolism	GDSL family	lipase acylhydrolase (GDSL family)	A. thaliana	AT3G14220							+	+					+		+	+																+						+
Proteins related to lipid metabolism	GDSL family	lipase acylhydrolase (GDSL family)	A. thaliana	AT3G48460	Bradi1g01920											+	+		+	+	+		+												+		+	+
Proteins related to lipid metabolism	GDSL family	lipase acylhydrolase (GDSL family)	A. thaliana	AT1G54030							+	+				+	+		+	+	+														+		+
Proteins related to lipid metabolism	GDSL family	lipase acylhydrolase (GDSL family)	A. thaliana	AT5G15720	Bradi3g59714																																+
Proteins related to lipid metabolism	GDSL family	lipase acylhydrolase (GDSL family)	A. thaliana	AT5G03610							+	+											+
Proteins related to lipid metabolism	GDSL family	lipase acylhydrolase (GDSL family)	A. thaliana	AT3G62280								+
Proteins related to lipid metabolism	GDSL family	lipase acylhydrolase (GDSL family)	A. thaliana	AT3G50400								+
Proteins related to lipid metabolism	GDSL family	lipase acylhydrolase (GDSL family)	A. thaliana	AT3G27950							+	+
Proteins related to lipid metabolism	GDSL family	lipase acylhydrolase (GDSL family)	A. thaliana	AT2G19060								+
Proteins related to lipid metabolism	GDSL family	lipase acylhydrolase (GDSL family)	A. thaliana	AT1G28580								+
Proteins related to lipid metabolism	GDSL family	lipase acylhydrolase (GDSL family)	A. thaliana	AT1G09390								+
Proteins related to lipid metabolism	GDSL family	lipase acylhydrolase (GDSL family)	A. thaliana	AT4G01130			Os06g0160200								+	+	+	+	+	+	+		+																					+
Proteins related to lipid metabolism	GDSL family	lipase acylhydrolase (GDSL family)	A. thaliana	AT3G05180											+				+	+	+		+																					+
Proteins related to lipid metabolism	GDSL family	lipase acylhydrolase (GDSL family)	A. thaliana	AT3G14210											+	+	+	+	+	+	+		+																					+
Proteins related to lipid metabolism	GDSL family	lipase acylhydrolase (GDSL family)	A. thaliana	AT1G29660											+	+			+
Proteins related to lipid metabolism	GDSL family	lipase acylhydrolase (GDSL family)	A. thaliana	AT3G16370	Bradi1g50970 Bradi1g50897		Os06g0148200								+	+							+																						+
Proteins related to lipid metabolism	GDSL family	lipase acylhydrolase (GDSL family)	A. thaliana	AT1G33811												+	+		+	+	+		+
Proteins related to lipid metabolism	GDSL family	lipase acylhydrolase (GDSL family)	A. thaliana	AT2G03980												+	+		+
Proteins related to lipid metabolism	GDSL family	lipase acylhydrolase (GDSL family)	A. thaliana	AT5G45950												+	+		+	+	+		+
Proteins related to lipid metabolism	GDSL family	lipase acylhydrolase (GDSL family)	A. thaliana	AT3G04290															+				+
Proteins related to lipid metabolism	GDSL family	lipase acylhydrolase (GDSL family)	A. thaliana	AT1G54020																+
Proteins related to lipid metabolism	GDSL family	lipase acylhydrolase (GDSL family)	A. thaliana	AT1G31550																			+
Proteins related to lipid metabolism	GDSL family	lipase acylhydrolase (GDSL family)	A. thaliana	AT1G06990																																								+
Proteins related to lipid metabolism	GDSL family	lipase acylhydrolase (GDSL family)	A. thaliana	AT1G54790																																								+
Proteins related to lipid metabolism	GDSL family	lipase acylhydrolase (GDSL family)	A. thaliana	AT3G09930																																								+
Proteins related to lipid metabolism	GDSL family	lipase acylhydrolase (GDSL family)	A. thaliana	AT1G20130																																								+
Proteins related to lipid metabolism	GDSL family	lipase acylhydrolase (GDSL family)	A. thaliana	AT5G42170																																								+
Proteins related to lipid metabolism	GDSL family	lipase acylhydrolase (GDSL family)	A. thaliana	AT5G45670	Bradi2g48760																																								+
Proteins related to lipid metabolism	GDSL family	lipase acylhydrolase (GDSL family)	A. thaliana	AT4G26790																																									+
Proteins related to lipid metabolism	GDSL family	lipase acylhydrolase (GDSL family)	A. thaliana	AT4G28780	Bradi5g02077																																								+
Proteins related to lipid metabolism		glycerophosphoryl diester phosphodiesterase (GDPD5)	A. thaliana	AT1G74210							+	+				+			+				+																					+
Proteins related to lipid metabolism		glycerophosphoryl diester phosphodiesterase (GDPDL1, GDPL3)	A. thaliana	AT1G66970											+	+	+	+	+	+	+		+							+														+
Proteins related to lipid metabolism		glycerophosphoryl diester phosphodiesterase (GDPDL3, GDPL2) (MRH5/SHV3, MORPHOGENESIS OF ROOT HAIR 5)	A. thaliana	AT4G26690	Bradi3g47340 Bradi5g13120 XP_003575252	SCCCLB1021D04	Os02g0588500				+	+				+	+		+	+	+	+	+						+	+	+
Proteins related to lipid metabolism		glycerophosphoryl diester phosphodiesterase (GDPDL4, GPDL1)	A. thaliana	AT5G55480	Bradi3g39790	SCEPLR1051D01	Os04g0472300				+	+				+	+		+	+	+		+						+	+	+													+
Proteins related to lipid metabolism		glycerophosphoryl diester phosphodiesterase (GDPDL5, GPDL4)	A. thaliana	AT3G20520																			+																					+
Proteins related to lipid metabolism		glycerophosphoryl diester phosphodiesterase (GDPDL6, GPDL5)	A. thaliana	AT5G58050																																								+
Proteins related to lipid metabolism		expressed protein (lipase/lipooxygenase domain, PLAT/LH2)	A. thaliana	AT2G22170			Os10g0361900 Os10g0361000				+	+																								+		+		+
Proteins related to lipid metabolism		expressed protein (lipase/lipooxygenase domain, PLAT/LH2) (ARABIDOPSIS THALIANA SEED GENE 3, ATS3)	A. thaliana	AT5G07190																																		+
Proteins related to lipid metabolism		expressed protein (lipase/lipooxygenase domain, PLAT/LH2) (ATS3 embryo-specific protein 3)	A. thaliana	AT2G41475			Os05g0171200					+
Proteins related to lipid metabolism		expressed protein (MD-2-related lipid-recognition (ML) domain)	A. thaliana	AT5G23820				+			+						+			+	+											+	+		+
Proteins related to lipid metabolism		expressed protein (MD-2-related lipid-recognition (ML) domain)	A. thaliana	AT3G44100							+	+	+			+	+		+	+	+		+
Proteins related to lipid metabolism		expressed protein (MD-2-related lipid-recognition (ML) domain)	A. thaliana	AT2G16005							+	+																							+
Proteins related to lipid metabolism		expressed protein (MD-2-related lipid-recognition (ML) domain)	A. thaliana	AT5G23830							+	+																												+
Proteins related to lipid metabolism		expressed protein (MD-2-related lipid-recognition (ML) domain)	A. thaliana	AT3G11780	Bradi1g57110							+
Proteins related to lipid metabolism		expressed protein (MD-2-related lipid-recognition (ML) domain)	A. thaliana	AT1G45015							+	+
Proteins related to lipid metabolism		expressed protein (phospholipase C, phosphatidylinositol-specific, X domain)	A. thaliana	AT4G36945	Bradi3g13100							+							+	+	+		+
Proteins related to lipid metabolism		expressed protein (phospholipase C, phosphatidylinositol-specific, X domain)	A. thaliana	AT1G49740	Bradi5g10177										+	+	+		+		+		+
Proteins related to lipid metabolism		expressed protein (phospholipase C, phosphatidylinositol-specific, X domain)	A. thaliana	AT5G67130	Bradi4g08470																		+						+
Proteins related to lipid metabolism		expressed protein (saposin domain)	A. thaliana	AT4G29520	Bradi1g50810						+
Proteins related to lipid metabolism		expressed protein (saposin domains)	A. thaliana	AT5G01800								+
Proteins related to lipid metabolism		expressed protein (saposin domains)	A. thaliana	AT3G51730								+
Proteins related to lipid metabolism		phospholipase C/P1 nuclease	A. thaliana	AT1G68290	Bradi5g24430 Bradi2g01967																													+										+
Proteins related to lipid metabolism		phospholipase C/P1 nuclease	A. thaliana	AT4G21590																			+																					+
Proteins related to lipid metabolism		palmitoyl protein thioesterase	A. thaliana	AT5G47350																			+
Proteins related to lipid metabolism		ceramidase	A. thaliana	AT2G38010																																+								+
Proteins with interaction domains (with proteins or polysaccharides)	protease inhibitor	inhibitor family I3 (Kunitz trypsin inibitor family) (subfamily I03.028, MEROPS)	A. thaliana	AT1G72290																																								+
Proteins with interaction domains (with proteins or polysaccharides)	protease inhibitor	inhibitor family I3 (Kunitz trypsin inibitor family) (subfamily I03.030, MEROPS)	A. thaliana	AT1G17860	Bradi5g16290						+	+	+		+	+	+		+	+	+		+												+	+	+
Proteins with interaction domains (with proteins or polysaccharides)	protease inhibitor	inhibitor family I3 (Kunitz-P family) (family I3 unassigned peptidase inhibitor homologues, MEROPS)	A. thaliana	AT3G04330				+
Proteins with interaction domains (with proteins or polysaccharides)	protease inhibitor	inhibitor family I3 (Kunitz-P family) (subfamily I3 unassigned peptidase inhibitor homologues, MEROPS)	A. thaliana	AT3G04320							+
Proteins with interaction domains (with proteins or polysaccharides)	protease inhibitor	inhibitor family I3 (Kunitz-P family) (subfamily I3A unassigned peptidase inhibitor homologues, MEROPS)	A. thaliana	AT1G73260			Os04g0526600				+	+					+		+	+	+														+	+	+	+
Proteins with interaction domains (with proteins or polysaccharides)	protease inhibitor	inhibitor family I9 (unassigned peptidase inhibitors, MEROPS)	A. thaliana	AT1G71950	Bradi1g28940 Bradi2g24260		Os07g0438600													+			+
Proteins with interaction domains (with proteins or polysaccharides)	protease inhibitor	inhibitor family I18 (family I18 unassigned peptidase inhibitor homologues, MEROPS) (ATTI1)	A. thaliana	AT2G43510																+
Proteins with interaction domains (with proteins or polysaccharides)	protease inhibitor	inhibitor family I18 (family I18 unassigned peptidase inhibitor homologues, MEROPS) (ATTI2)	A. thaliana	AT2G43520													+		+	+	+
Proteins with interaction domains (with proteins or polysaccharides)	protease inhibitor	inhibitor family I18 (family I18 unassigned peptidase inhibitor homologues, MEROPS) (ATTI3)	A. thaliana	AT2G43530												+	+		+	+	+
Proteins with interaction domains (with proteins or polysaccharides)	protease inhibitor	inhibitor family I18 (family I18 unassigned peptidase inhibitor homologues, MEROPS) (ATTI4)	A. thaliana	AT2G43535							+																						+
Proteins with interaction domains (with proteins or polysaccharides)	protease inhibitor	inhibitor family I18 (family I18 unassigned peptidase inhibitor homologues, MEROPS) (ATTI6)	A. thaliana	AT2G43550												+	+		+	+	+
Proteins with interaction domains (with proteins or polysaccharides)	protease inhibitor	inhibitor family I18 (family I18 unassigned peptidase inhibitor homologues, MEROPS) (ATTI7)	A. thaliana	AT1G47540																															+		+
Proteins with interaction domains (with proteins or polysaccharides)	protease inhibitor	proteinase inhibitor family I25 (cystatin family, I25.062, MEROPS) (AtCYS-2)	A. thaliana	AT2G31980	Bradi5g06660		Os04g0350100																																					+
Proteins with interaction domains (with proteins or polysaccharides)	protease inhibitor	proteinase inhibitor family I25 (phytostatin) (cystatin family, I25.014, MEROPS) (AtCYS-3)	A. thaliana	AT2G40880													+			+															+		+
Proteins with interaction domains (with proteins or polysaccharides)	protease inhibitor	proteinase inhibitor family I25 (phytostatin) (cystatin family, I25.033, MEROPS) (AtCYS-4)	A. thaliana	AT4G16500							+	+	+		+	+	+		+	+	+		+												+	+	+	+
Proteins with interaction domains (with proteins or polysaccharides)	protease inhibitor	proteinase inhibitor family I25 (phytostatin) (cystatin family, I25.033, MEROPS) (AtCYS-5)	A. thaliana	AT5G47550	Bradi1g22700 Bradi1g22710 Bradi1g70500 Bradi1g70530 Bradi1g02200 Bradi1g70510 Bradi2g12750	SCCCRZ3002G10	Os03g0429000						+										+
Proteins with interaction domains (with proteins or polysaccharides)	protease inhibitor	proteinase inhibitor family I25 (cystatin family, I25.958, MEROPS) (AtCYS-7)	A. thaliana	AT5G05110																															+		+
Proteins with interaction domains (with proteins or polysaccharides)	protease inhibitor	Ser protease inhibitor (Kazal domain)	A. thaliana	AT3G61980																	+
Proteins with interaction domains (with proteins or polysaccharides)	protease inhibitor	serpin (serine protease inhibitor)	A. thaliana	AT1G47710																															+		+
Proteins with interaction domains (with proteins or polysaccharides)	pectin methyl esterase inhibitor (PMEI)	plant invertase/pectin methylesterase inhibitor (PMEI) (AtPMEI3)	A. thaliana	AT5G20740													+		+	+	+		+															+
Proteins with interaction domains (with proteins or polysaccharides)	pectin methyl esterase inhibitor (PMEI)	plant invertase/pectin methylesterase inhibitor (PMEI) (AtPMEI7)	A. thaliana	AT4G25260							+					+	+		+	+	+		+												+		+
Proteins with interaction domains (with proteins or polysaccharides)	pectin methyl esterase inhibitor (PMEI)	plant invertase/pectin methylesterase inhibitor (PMEI) (AtPMEI16)	A. thaliana	AT2G47670								+
Proteins with interaction domains (with proteins or polysaccharides)	pectin methyl esterase inhibitor (PMEI)	plant invertase/pectin methylesterase inhibitor (PMEI) (INH)	A. thaliana	AT5G64620		SCMCLV1031F09							+
Proteins with interaction domains (with proteins or polysaccharides)	pectin methyl esterase inhibitor (PMEI)	plant invertase/pectin methylesterase inhibitor (PMEI) (INH)	A. thaliana	AT1G47960									+			+	+		+	+	+		+
Proteins with interaction domains (with proteins or polysaccharides)	pectin methyl esterase inhibitor (PMEI)	plant invertase/pectin methylesterase inhibitor (PMEI)	A. thaliana	AT1G23205																												+
Proteins with interaction domains (with proteins or polysaccharides)	pectin methyl esterase inhibitor (PMEI)	plant invertase/pectin methylesterase inhibitor (PMEI-like)	A. thaliana	AT4G15750																			+									+
Proteins with interaction domains (with proteins or polysaccharides)	pectin methyl esterase inhibitor (PMEI)	plant invertase/pectin methylesterase inhibitor (PMEI-like)	A. thaliana	AT1G14890		SCSFLR2024B05																										+
Proteins with interaction domains (with proteins or polysaccharides)	pectin methyl esterase inhibitor (PMEI)	plant invertase/pectin methylesterase inhibitor (PMEI-like)	A. thaliana	AT5G46960															+		+														+
Proteins with interaction domains (with proteins or polysaccharides)	pectin methyl esterase inhibitor (PMEI)	plant invertase/pectin methylesterase inhibitor (PMEI-like)	A. thaliana	AT5G46940																															+
Proteins with interaction domains (with proteins or polysaccharides)	pectin methyl esterase inhibitor (PMEI)	plant invertase/pectin methylesterase inhibitor (PMEI-like)	A. thaliana	AT2G47050																						+
Proteins with interaction domains (with proteins or polysaccharides)	pectin methyl esterase inhibitor (PMEI)	plant invertase/pectin methylesterase inhibitor (PMEI-like)	A. thaliana	AT3G49330								+
Proteins with interaction domains (with proteins or polysaccharides)	pectin methyl esterase inhibitor (PMEI)	plant invertase/pectin methylesterase inhibitor (PMEI-like) (AtPMEI9)	A. thaliana	AT1G62770	Bradi1g34920		Os06g0711800					+
Proteins with interaction domains (with proteins or polysaccharides)	pectin methyl esterase inhibitor (PMEI)	plant invertase/pectin methylesterase inhibitor (PMEI-like) (AtPMEI1)	A. thaliana	AT4G12390	Bradi5g02165						+	+				+	+		+	+	+
Proteins with interaction domains (with proteins or polysaccharides)	pectin methyl esterase inhibitor (PMEI)	plant invertase/pectin methylesterase inhibitor (PMEI-like)	A. thaliana	AT5G62350			Os08g0330400				+	+			+	+	+		+	+	+		+
Proteins with interaction domains (with proteins or polysaccharides)	pectin methyl esterase inhibitor (PMEI)	pectin methylesterase inhibitor (PMEI)	A. thaliana	AT1G56100																			+																					+
Proteins with interaction domains (with proteins or polysaccharides)	pectin methyl esterase inhibitor (PMEI)	plant invertase/ pectin methylesterase inhibitor (PMEI)	A. thaliana	AT3G62820												+	+		+	+	+		+
Proteins with interaction domains (with proteins or polysaccharides)	pectin methyl esterase inhibitor (PMEI)	plant invertase/pectin methylesterase inhibitor	A. thaliana	AT2G31425																																								+
Proteins with interaction domains (with proteins or polysaccharides)		plant invertase/ pectin methylesterase inhibitor (PMEI)	A. thaliana	AT5G62360																	+
Proteins with interaction domains (with proteins or polysaccharides)	LRR protein	expressed protein (LRR domains)	A. thaliana	AT1G33590							+	+	+		+	+	+	+	+	+	+	+	+	+	+			+							+	+	+	+					+	+
Proteins with interaction domains (with proteins or polysaccharides)	LRR protein	expressed protein (LRR domains)	A. thaliana	AT5G23400							+	+	+			+	+		+	+	+		+					+
Proteins with interaction domains (with proteins or polysaccharides)	LRR protein	expressed protein (LRR domains)	A. thaliana	AT3G20820							+	+	+		+	+	+	+	+	+	+		+												+	+	+
Proteins with interaction domains (with proteins or polysaccharides)	LRR protein	expressed protein (LRR domains)	A. thaliana	AT2G34930									+		+	+	+		+	+	+														+		+
Proteins with interaction domains (with proteins or polysaccharides)	LRR protein	expressed protein (LRR domains)	A. thaliana	AT1G33600									+		+	+	+	+	+	+	+	+	+
Proteins with interaction domains (with proteins or polysaccharides)	LRR protein	expressed protein (LRR domains)	A. thaliana	AT2G42800												+	+		+	+	+	+	+
Proteins with interaction domains (with proteins or polysaccharides)	LRR protein	expressed protein (LRR domains)	A. thaliana	AT5G66330	Bradi3g50190		Os02g0647300																									+
Proteins with interaction domains (with proteins or polysaccharides)	LRR protein	expressed protein (LRR domains)	A. thaliana	AT5G12940							+	+			+	+	+	+	+	+	+		+												+	+	+	+			+
Proteins with interaction domains (with proteins or polysaccharides)	LRR protein	expressed protein (LRR domains)	A. thaliana	AT1G33610							+					+	+		+	+	+																	+
Proteins with interaction domains (with proteins or polysaccharides)	LRR protein	expressed protein (LRR domains)	A. thaliana	AT4G06744								+
Proteins with interaction domains (with proteins or polysaccharides)	LRR protein	expressed protein (LRR domains)	A. thaliana	AT1G49750											+	+	+		+	+	+		+
Proteins with interaction domains (with proteins or polysaccharides)	LRR protein	expressed protein (LRR domains)	A. thaliana	AT2G15320															+
Proteins with interaction domains (with proteins or polysaccharides)	LRR protein	expressed protein (LRR domains)	A. thaliana	AT4G18760																	+
Proteins with interaction domains (with proteins or polysaccharides)	LRR protein	expressed protein (LRR domains)	A. thaliana	AT4G29240																			+
Proteins with interaction domains (with proteins or polysaccharides)	LRR protein	expressed protein (LRR domains)	A. thaliana	AT3G59510																			+																					+
Proteins with interaction domains (with proteins or polysaccharides)	LRR protein	homologous to PGIP1 (LRR protein FLR1)	A. thaliana	AT3G12145														+					+
Proteins with interaction domains (with proteins or polysaccharides)	LRR protein	PGIP1 (LRR domains)	A. thaliana	AT5G06860	Bradi2g35490 Bradi1g24230	SCVPLR2019B03 SCSFAD1125C08 SCRUAD1063C06	Os05g0104300 Os07g0568700									+	+		+	+	+		+	+	+	+		+					+		+	+	+	+					+
Proteins with interaction domains (with proteins or polysaccharides)	LRR protein	PGIP2 (LRR domains)	A. thaliana	AT5G06870									+		+	+	+		+	+	+	+	+	+		+	+	+																+
Proteins with interaction domains (with proteins or polysaccharides)	lectin	lectin (curculin-like)	A. thaliana	AT1G78860							+	+	+									+					+								+	+	+
Proteins with interaction domains (with proteins or polysaccharides)	lectin	lectin (curculin-like)	A. thaliana	AT1G78850							+	+	+		+	+	+		+	+	+	+	+		+	+	+								+	+	+	+			+	+	+
Proteins with interaction domains (with proteins or polysaccharides)	lectin	lectin (curculin-like)	A. thaliana	AT1G78830							+	+	+		+	+	+	+	+	+	+		+	+		+		+							+	+	+	+					+	+
Proteins with interaction domains (with proteins or polysaccharides)	lectin	lectin (curculin-like)	A. thaliana	AT5G18470							+	+			+	+	+		+	+	+	+		+
Proteins with interaction domains (with proteins or polysaccharides)	lectin	lectin (curculin-like)	A. thaliana	AT1G78820												+	+	+	+	+	+		+												+									+
Proteins with interaction domains (with proteins or polysaccharides)	lectin	lectin (legume lectin domain)	A. thaliana	AT5G03350									+		+	+	+	+	+	+	+		+
Proteins with interaction domains (with proteins or polysaccharides)	lectin	lectin (legume lectin domain)	A. thaliana	AT3G16530									+		+	+	+	+	+	+	+	+	+		+																+	+	+
Proteins with interaction domains (with proteins or polysaccharides)	lectin	lectin (legume lectin domain)	A. thaliana	AT3G15356							+	+	+		+	+	+	+	+	+	+		+					+														+	+	+
Proteins with interaction domains (with proteins or polysaccharides)	lectin	lectin (legume lectin domain)	A. thaliana	AT1G53070							+	+	+		+	+	+		+	+	+		+		+	+									+		+	+			+	+
Proteins with interaction domains (with proteins or polysaccharides)	lectin	lectin (legume lectin domain)	A. thaliana	AT1G53080																		+
Proteins with interaction domains (with proteins or polysaccharides)	lectin	jacalin	A. thaliana	AT1G52070				+			+	+																				+
Proteins with interaction domains (with proteins or polysaccharides)	lectin	jacalin	A. thaliana	AT1G52050				+				+
Proteins with interaction domains (with proteins or polysaccharides)	lectin	jacalin	A. thaliana	AT1G52060							+	+
Proteins with interaction domains (with proteins or polysaccharides)		expressed protein (LysM domain)	A. thaliana	AT2G17120	Bradi4g37090 Bradi1g76177	SCRFRZ3057C09	Os09g0548200 Os03g0133400				+					+	+		+	+	+		+						+	+	+			+	+		+	+
Proteins with interaction domains (with proteins or polysaccharides)		expressed protein (LysM domain)	A. thaliana	AT1G21880	Bradi1g46200		Os09g0452200														+		+								+							+
Proteins with interaction domains (with proteins or polysaccharides)		expressed protein (LysM domain)	A. thaliana	AT1G77630																									+
Proteins with interaction domains (with proteins or polysaccharides)		expressed protein (X8 domain that may be involved in carbohydrate binding)	A. thaliana	AT2G03505				+
Proteins with interaction domains (with proteins or polysaccharides)		expressed protein (X8 domain that may be involved in carbohydrate binding)	A. thaliana	AT5G61130				+																+					+
Proteins with interaction domains (with proteins or polysaccharides)		expressed protein (X8 domain that may be involved in carbohydrate binding)	A. thaliana	AT1G69295																	+		+
Proteins with interaction domains (with proteins or polysaccharides)		expressed protein (X8 domain that may be involved in carbohydrate binding)	A. thaliana	AT5G08000																									+
Proteins with interaction domains (with proteins or polysaccharides)		expressed protein (carbohydrate binding module Family 18 - CBM18)	A. thaliana	AT5G35740				+
Proteins with interaction domains (with proteins or polysaccharides)		homologous to plant self-incompatibility protein S1	A. thaliana	AT3G24060																												+
Proteins with interaction domains (with proteins or polysaccharides)		homologous to plant self-incompatibility protein S1	A. thaliana	AT2G04115																																								+
Proteins with interaction domains (with proteins or polysaccharides)		expressed protein (Barwin domain, defense protein)	A. thaliana	AT3G04720	Bradi4g14920	SCVPRT2073C10	Os11g0592100	+			+					+	+		+	+	+
Proteins with interaction domains (with proteins or polysaccharides)		transducin family protein/WD-40 repeat family protein	A. thaliana	AT5G08390																						+
Signaling	LRR-RLK	leucine-rich repeat receptor protein kinase	A. thaliana	AT2G29000																																+
Signaling	LRR-RLK	leucine-rich repeat receptor protein kinase	A. thaliana	AT3G17840	XP_003558467						+	+					+		+	+	+		+
Signaling	LRR-RLK	leucine-rich repeat receptor protein kinase	A. thaliana	AT3G28450	Bradi5g13960							+
Signaling	LRR-RLK	leucine-rich repeat receptor protein kinase	A. thaliana	AT5G37450							+	+
Signaling	LRR-RLK	leucine-rich repeat receptor protein kinase	A. thaliana	AT5G58300												+	+			+	+		+
Signaling	LRR-RLK	leucine-rich repeat receptor protein kinase	A. thaliana	AT2G26730	Bradi2g43110																+																							+
Signaling	LRR-RLK	leucine-rich repeat receptor protein kinase	A. thaliana	AT5G10020																																								+
Signaling	LRR-RLK	leucine-rich repeat receptor protein kinase	A. thaliana	AT1G78980														+
Signaling	LRR-RLK	leucine-rich repeat receptor protein kinase	A. thaliana	AT2G27060														+
Signaling	LRR-RLK	leucine-rich repeat receptor protein kinase (LRR I subfamily)	A. thaliana	AT2G14510								+
Signaling	LRR-RLK	leucine-rich repeat receptor protein kinase (LRR I sub-family)	A. thaliana	AT1G51850							+	+
Signaling	LRR-RLK	leucine-rich repeat receptor protein kinase (LRR I sub-family)	A. thaliana	AT1G51890								+
Signaling	LRR-RLK	leucine-rich repeat receptor protein kinase (LRR I sub-family)	A. thaliana	AT2G28990								+
Signaling	LRR-RLK	leucine-rich repeat receptor protein kinase (LRR I sub-family)	A. thaliana	AT5G59680							+	+
Signaling	LRR-RLK	leucine-rich repeat receptor protein kinase (LRR II subfamily) (RKS10, SERK3, ELG, BAK1, BRI1-ASSOCIATED RECEPTOR KINASE)	A. thaliana	AT4G33430																																								+
Signaling	LRR-RLK	leucine-rich repeat receptor protein kinase (LRR III subfamily)	A. thaliana	AT5G16590																				+														+
Signaling	LRR-RLK	leucine-rich repeat receptor protein kinase (LRR III subfamily)	A. thaliana	AT3G51740	Bradi4g44797																			+
Signaling	LRR-RLK	leucine-rich repeat receptor protein kinase (LRR III subfamily)	A. thaliana	AT3G08680													+		+	+	+		+	+
Signaling	LRR-RLK	leucine-rich repeat receptor protein kinase (LRR III subfamily)	A. thaliana	AT3G02880		SCCCLR1C05E11					+	+					+		+	+	+		+	+														+
Signaling	LRR-RLK	leucine-rich repeat receptor protein kinase (LRR III subfamily)	A. thaliana	AT2G16250																				+
Signaling	LRR-RLK	leucine-rich repeat receptor protein kinase (LRR III subfamily)	A. thaliana	AT2G01210																				+
Signaling	LRR-RLK	leucine-rich repeat receptor protein kinase (LRR III subfamily)	A. thaliana	AT3G42880																																								+
Signaling	LRR-RLK	leucine-rich repeat receptor protein kinase (LRR IX subfamily)	A. thaliana	AT2G01820	Bradi4g19600 Bradi3g53350																			+
Signaling	LRR-RLK	leucine-rich repeat receptor protein kinase (LRR VI subfamily)	A. thaliana	AT2G02780																																								+
Signaling	LRR-RLK	leucine-rich repeat receptor protein kinase (LRR VII subfamily)	A. thaliana	AT3G28040	Bradi2g61247																																							+
Signaling	LRR-RLK	leucine-rich repeat receptor protein kinase (LRR VII subfamily)	A. thaliana	AT1G12460	Bradi1g76660																																							+
Signaling	LRR-RLK	leucine-rich repeat receptor protein kinase (LRR VIII sub-family)	A. thaliana	AT5G49760							+
Signaling	LRR-RLK	leucine-rich repeat receptor protein kinase (LRR XI subfamily) (HSL1, HAESA-LIKE 1)	A. thaliana	AT1G28440																																								+
Signaling	LRR-RLK	homologous to CLAVATA1 (putative receptor kinase)	A. thaliana	AT5G05160									+
Signaling	LRR-RLK	leucine-rich repeat/malectin receptor protein kinase (LRR VIII-2 subfamily)	A. thaliana	AT1G53430																																								+
Signaling	LRR-RLK	lectin receptor kinase (LRR/malectin domains)	A. thaliana	AT2G28960								+
Signaling		lectin receptor kinase (malectin domain)	A. thaliana	AT3G46290	XP_003561504																																							+
Signaling	arabinogalactan protein (AGP)	arabinogalactan protein (AGP12)	A. thaliana	AT3G13520																																			+
Signaling	arabinogalactan protein (AGP)	arabinogalactan protein (AGP13)	A. thaliana	AT4G26320																																			+
Signaling	arabinogalactan protein (AGP)	arabinogalactan protein (AGP14)	A. thaliana	AT5G56540																																			+
Signaling	arabinogalactan protein (AGP)	arabinogalactan protein (AGP15)	A. thaliana	AT5G11740																																			+
Signaling	arabinogalactan protein (AGP)	arabinogalactan protein (AGP16)	A. thaliana	AT2G46330																																			+
Signaling	arabinogalactan protein (AGP)	arabinogalactan protein (AGP20)	A. thaliana	AT3G61640																																			+
Signaling	arabinogalactan protein (AGP)	arabinogalactan protein (AGP21)	A. thaliana	AT1G55330																																			+
Signaling	arabinogalactan protein (AGP)	arabinogalactan protein (AGP22)	A. thaliana	AT5G53250																																			+
Signaling	arabinogalactan protein (AGP)	arabinogalactan protein (AGP23)	A. thaliana	AT3G57690																																			+
Signaling	arabinogalactan protein (AGP)	arabinogalactan protein (AGP24)	A. thaliana	AT5G40730																																			+
Signaling	arabinogalactan protein (AGP)	arabinogalactan protein (AGP40)	A. thaliana	AT3G20865																																			+
Signaling	arabinogalactan protein (AGP)	arabinogalactan protein (AGP41)	A. thaliana	AT5G24105																																			+
Signaling	COBRA-like	COBRA-like (AtCOBL5)	A. thaliana	AT5G60950																	+
Signaling	COBRA-like	COBRA-like (AtCOBL7)	A. thaliana	AT4G16120																									+		+													+
Signaling	COBRA-like	COBRA-like (AtCOBL10)	A. thaliana	AT3G20580																																+
Signaling	COBRA-like	COBRA-like (AtCOBL11)	A. thaliana	AT4G27110																															+
Signaling	fasciclin-like arabinogalactan protein (FLA)	fasciclin-like arabinogalactan protein (FLA1)	A. thaliana	AT5G55730	Bradi4g33040 Bradi1g43530 Bradi3g56390	SCEPLR1051B04	Os08g0321000 Os09g0476800				+	+	+			+	+	+	+	+	+		+							+	+		+		+	+	+	+
Signaling	fasciclin-like arabinogalactan protein (FLA)	fasciclin-like arabinogalactan protein (FLA2)	A. thaliana	AT4G12730	Bradi4g34420						+	+				+	+	+	+	+	+		+						+	+								+
Signaling	fasciclin-like arabinogalactan protein (FLA)	fasciclin-like arabinogalactan protein (FLA7)	A. thaliana	AT2G04780	Bradi3g39740 Bradi4g33490	SCVPRZ2036F10			+		+					+	+	+	+	+	+		+						+	+	+							+
Signaling	fasciclin-like arabinogalactan protein (FLA)	fasciclin-like arabinogalactan protein (FLA8)	A. thaliana	AT2G45470	Bradi5g18950 Bradi1g76630		Os04g0574200				+	+			+	+	+	+	+	+	+	+	+						+	+	+
Signaling	fasciclin-like arabinogalactan protein (FLA)	fasciclin-like arabinogalactan protein (FLA9)	A. thaliana	AT1G03870																										+
Signaling	fasciclin-like arabinogalactan protein (FLA)	fasciclin-like arabinogalactan protein (FLA10)	A. thaliana	AT3G60900		SCCCCL7001H04												+											+		+														+
Signaling	fasciclin-like arabinogalactan protein (FLA)	fasciclin-like arabinogalactan protein (FLA11)	A. thaliana	AT5G03170	Bradi2g34650 Bradi2g46120 Bradi2g00220	SCEQLR1093E12 SCRFLR1034D04 SCACLR1129A05																	+
Signaling	fasciclin-like arabinogalactan protein (FLA)	fasciclin-like arabinogalactan protein (FLA13)	A. thaliana	AT5G44130	Bradi2g16560	SCQGRT1040D08										+	+		+	+	+	+	+	+					+	+
Signaling	fasciclin-like arabinogalactan protein (FLA)	fasciclin-like arabinogalactan protein (FLA15)	A. thaliana	AT3G52370	Bradi1g57040				+
Signaling	fasciclin-like arabinogalactan protein (FLA)	fasciclin-like arabinogalactan protein (FLA16)	A. thaliana	AT2G35860	Bradi1g06290	SCEPLR1030C10			+							+					+		+
Signaling	fasciclin-like arabinogalactan protein (FLA)	fasciclin-like arabinogalactan protein (FLA17)	A. thaliana	AT5G06390																																									+
Signaling	fasciclin-like arabinogalactan protein (FLA)	fasciclin-like arabinogalactan protein (FLA20)	A. thaliana	AT5G40940																																								+
Signaling		Low-molecular-weight Cysteine-Rich protein (LCR11)/Defensin-like protein 152	A. thaliana	AT4G11485																																								+
Signaling		Low-molecular-weight Cysteine-Rich protein (LCR31)/Defensin-like protein 153	A. thaliana	AT1G28335																																								+
Signaling		receptor-kinase (RLK, Gnk-2 homologous domain)	A. thaliana	AT4G05200																															+
Signaling		receptor-kinase (RLK, Gnk-2 homologous domain)	A. thaliana	AT4G21410							+
Signaling		lectin receptor kinase (legume lectin domain) (RLK1)	A. thaliana	AT2G37710																																								+
Signaling		receptor-kinase, WAKL subfamily (AtWAKL10, WLK2)	A. thaliana	AT1G79680																																+
Signaling		homologous to S-locus protein kinase	A. thaliana	AT1G61500																						+
Signaling		S-locus receptor kinase (SD-1)	A. thaliana	AT1G11330																																								+
Signaling		thaumatin receptor protein kinase	A. thaliana	AT4G18250													+		+
Signaling		cysteine-rich receptor protein kinase (CRK22)	A. thaliana	AT4G23300														+
Signaling		DUF26 receptor protein kinase	A. thaliana	AT1G70520							+
Miscellaneous	purple acid phosphatase (PAP)	purple acid phosphatase (AtPAP1)	A. thaliana	AT1G13750	Bradi4g03787 Bradi1g69990 Bradi4g03777						+	+				+	+		+	+	+				+													+			+			+
Miscellaneous	purple acid phosphatase (PAP)	purple acid phosphatase (AtPAP2)	A. thaliana	AT1G13900	Bradi1g59170						+	+				+	+		+	+	+		+
Miscellaneous	purple acid phosphatase (PAP)	purple acid phosphatase (AtPAP4)	A. thaliana	AT1G25230	XP_003577477						+	+																										+
Miscellaneous	purple acid phosphatase (PAP)	purple acid phosphatase (AtPAP9)	A. thaliana	AT2G03450							+	+
Miscellaneous	purple acid phosphatase (PAP)	purple acid phosphatase (AtPAP10)	A. thaliana	AT2G16430	Bradi2g51600 Bradi4g00580	SCVPFL3046E09.b	Os12g0637100									+	+		+	+	+	+	+	+		+		+										+						+
Miscellaneous	purple acid phosphatase (PAP)	purple acid phosphatase (AtPAP12)	A. thaliana	AT2G27190							+	+					+		+			+	+												+		+	+
Miscellaneous	purple acid phosphatase (PAP)	purple acid phosphatase (AtPAP15)	A. thaliana	AT3G07130	Bradi2g10990 Bradi1g01700						+	+									+														+		+	+
Miscellaneous	purple acid phosphatase (PAP)	purple acid phosphatase (AtPAP17)	A. thaliana	AT3G17790																																								+
Miscellaneous	purple acid phosphatase (PAP)	purple acid phosphatase (AtPAP20)	A. thaliana	AT3G52780	Bradi4g42500																																							+
Miscellaneous	purple acid phosphatase (PAP)	purple acid phosphatase (AtPAP22)	A. thaliana	AT3G52820								+																																+
Miscellaneous	purple acid phosphatase (PAP)	purple acid phosphatase (AtPAP25)	A. thaliana	AT4G36350																								+
Miscellaneous	purple acid phosphatase (PAP)	purple acid phosphatase (AtPAP26)	A. thaliana	AT5G34850	Bradi1g30527	SCVPFL3047F02.b SCEQLR1091F02					+	+			+	+	+		+	+	+	+	+												+	+		+						+
Miscellaneous	purple acid phosphatase (PAP)	purple acid phosphatase (AtPAP27)	A. thaliana	AT5G50400	Bradi4g34637 Bradi3g41200 Bradi2g52510							+
Miscellaneous	purple acid phosphatase (PAP)	purple acid phosphatase (AtPAP29)	A. thaliana	AT5G63140	Bradi4g36180	SCCCRZ3097D07	Os09g0533300					+																																+	+
Miscellaneous	purple acid phosphatase (PAP)	purple acid phosphatase	A. thaliana	AT4G24890																						+		+																+
Miscellaneous		acid phosphatase (class B)	A. thaliana	AT5G51260																																+
Miscellaneous		acid phosphatase (class B)	A. thaliana	AT4G29270							+	+					+				+														+	+	+
Miscellaneous		acid phosphatase (class B)	A. thaliana	AT5G44020								+
Miscellaneous		acid phosphatase (class B)	A. thaliana	AT5G24780																			+
Miscellaneous		acid phosphatase (class B)	A. thaliana	AT4G25150																																								+
Miscellaneous		acid phosphatase (class B)	A. thaliana	AT5G24770																																								+
Miscellaneous	dirigent protein	dirigent protein (AtDIR1)	A. thaliana	AT5G42510	Bradi4g11540 Bradi1g66700 Bradi1g59380	SCSBLB1033B10 SCEZLR1052H01 SCJLRT1021D04						+
Miscellaneous	dirigent protein	dirigent protein (AtDIR2)	A. thaliana	AT5G42500							+	+																										+
Miscellaneous	dirigent protein	dirigent protein (AtDIR5)	A. thaliana	AT1G64160							+	+
Miscellaneous	dirigent protein	dirigent protein (AtDIR6)	A. thaliana	AT4G23690							+	+				+	+		+	+	+		+					+
Miscellaneous	dirigent protein	dirigent protein (AtDIR7)	A. thaliana	AT3G13650								+																																+
Miscellaneous	dirigent protein	dirigent protein (AtDIR13)	A. thaliana	AT4G11190								+
Miscellaneous	dirigent protein	dirigent protein (AtDIR14)	A. thaliana	AT4G11210							+
Miscellaneous	dirigent protein	dirigent protein (AtDIR20)	A. thaliana	AT1G55210							+	+				+	+		+	+	+		+																					+
Miscellaneous	dirigent protein	dirigent protein (AtDIR21)	A. thaliana	AT1G65870	Bradi4g41300 Bradi4g24110 Bradi4g22250	SCCCLB1003G10 SCEZST3150E10 SCSGFL4C03C08							+				+		+
Miscellaneous	gibberellic acid-stimulated Arabidopsis (GASA) protein	gibberellic acid-stimulated Arabidopsis (AtGASA1) protein	A. thaliana	AT1G75750							+	+			+	+	+		+	+	+			+
Miscellaneous	gibberellic acid-stimulated Arabidopsis (GASA) protein	gibberellic acid-stimulated Arabidopsis (AtGASA4) protein	A. thaliana	AT5G15230								+					+		+	+	+														+
Miscellaneous	gibberellic acid-stimulated Arabidopsis (GASA) protein	gibberellic acid-stimulated Arabidopsis (AtGASA5) protein	A. thaliana	AT3G02885								+
Miscellaneous	gibberellic acid-stimulated Arabidopsis (GASA) protein	gibberellic acid-stimulated Arabidopsis (AtGASA6) protein	A. thaliana	AT1G74670			Os06g0266800													+
Miscellaneous	gibberellic acid-stimulated Arabidopsis (GASA) protein	gibberellic acid-stimulated Arabidopsis (AtGASA7) protein	A. thaliana	AT2G14900												+	+		+	+	+
Miscellaneous	gibberellic acid-stimulated Arabidopsis (GASA) protein	gibberellic acid-stimulated Arabidopsis (AtGASA10) protein	A. thaliana	AT5G59845																	+		+
Miscellaneous	gibberellic acid-stimulated Arabidopsis (GASA) protein	gibberellic acid-stimulated Arabidopsis (AtGASA14) protein	A. thaliana	AT5G14920			Os04g0465300				+	+			+	+	+		+	+	+		+												+		+
Miscellaneous		germin (subfamily 3 member 1, GLP1)	A. thaliana	AT1G72610	Bradi3g37680		Os08g0460000								+	+	+	+	+	+	+		+
Miscellaneous		germin (AtGER3, GLP2, GLP3)	A. thaliana	AT5G20630	Bradi3g37670	SCCCLR2C02D04							+		+	+	+	+	+	+	+	+	+													+		+		+
Miscellaneous		germin (GLP1) (GLP4)	A. thaliana	AT1G18970			Os03g0804500	+			+	+																								+
Miscellaneous		germin (subfamily 1 member 18, GLP2a)	A. thaliana	AT5G39160							+	+					+		+
Miscellaneous		germin (subfamily 2 member 1, GLP5)	A. thaliana	AT1G09560		SCACSB1038A04 SCBGRT1047A04 SCMCRT2089H04 SCVPRZ2036E02 SCEZHR1049D07 SCRLST3166D09 SCUTLR1037C05					+	+	+				+		+	+	+							+								+	+	+
Miscellaneous		germin (GLP9)	A. thaliana	AT4G14630							+	+
Miscellaneous		germin (subfamily 2 member 4, GLP10)	A. thaliana	AT3G62020	Bradi2g08790	SCBGRT1047G10	Os01g0249200				+	+	+			+				+	+		+	+														+
Miscellaneous		germin (subfamily 2 member 2)	A. thaliana	AT1G02335	Bradi4g06080 Bradi2g11050		Os01g0284500				+	+	+		+		+			+			+													+
Miscellaneous		germin (subfamily 1 member 10)	A. thaliana	AT5G38930							+	+	+								+
Miscellaneous		germin (subfamily 1 member 11)	A. thaliana	AT5G38940							+	+	+				+		+	+	+
Miscellaneous		germin (subfamily 1 member 15)	A. thaliana	AT5G39120							+	+																										+
Miscellaneous		germin	A. thaliana	AT5G39110							+	+
Miscellaneous		germin	A. thaliana	AT3G05950			Os08g0189200				+	+
Miscellaneous		germin	A. thaliana	AT1G18980	Bradi1g11930 Bradi1g11920						+	+
Miscellaneous		germin	A. thaliana	AT3G04200																																									+
Miscellaneous		germin	A. thaliana	AT3G04170																																									+
Miscellaneous		strictosidine synthase	A. thaliana	AT1G74000													+			+	+			+				+										+			+	+		+
Miscellaneous		strictosidine synthase	A. thaliana	AT3G57030	Bradi2g56717		Os08g0442200																	+
Miscellaneous		strictosidine synthase	A. thaliana	AT1G74010																				+
Miscellaneous		strictosidine synthase	A. thaliana	AT3G57010																												+
Miscellaneous		strictosidine synthase	A. thaliana	AT1G74020								+
Miscellaneous		strictosidine synthase	A. thaliana	AT1G08470																																								+
Miscellaneous		strictosidine synthase	A. thaliana	AT2G41290																																								+
Miscellaneous		strictosidine synthase	A. thaliana	AT5G22020																																								+
Miscellaneous		strictosidine synthase	A. thaliana	AT3G51430																																								+
Miscellaneous		strictosidine synthase	A. thaliana	AT3G59530																																								+
Miscellaneous	thaumatin	thaumatin (PR5)	A. thaliana	AT1G75040				+					+	+	+		+		+	+	+																			+
Miscellaneous	thaumatin	thaumatin (PR5)	A. thaliana	AT2G28790	Bradi2g54560 Bradi4g04180 Bradi4g04160	SCEZRZ1014C04 SCVPRT2080B07 SCCCLR2003G06 SCJFRZ2025E05	Os01g0839900				+	+				+	+		+	+	+		+	+											+	+	+
Miscellaneous	thaumatin	thaumatin (PR5)	A. thaliana	AT1G73620	Bradi1g33540	SCACLR2029H06	Os06g0691200				+	+					+				+		+													+
Miscellaneous	thaumatin	thaumatin (PR5)	A. thaliana	AT5G40020		SCQGHR1010B02					+	+											+
Miscellaneous	thaumatin	thaumatin (PR5)	A. thaliana	AT1G77700																			+
Miscellaneous	thaumatin	thaumatin (PR5, ATLP1)	A. thaliana	AT1G18250							+	+				+							+
Miscellaneous	thaumatin	thaumatin (PR5, ATOSM34)	A. thaliana	AT4G11650	Bradi4g05440 Bradi1g13070 Bradi3g07960 Bradi1g13060 Bradi4g05430 Bradi4g03290	SCCCSD1003E02	Os03g0661600 Os03g0663400 Os03g0663500 Os12g0628600	+			+	+																					+
Miscellaneous		pathogenesis-related protein (PR) 1 / Cys-rich secretory protein (SCP)	A. thaliana	AT2G14610		SCVPRT2073B08	Os10g0191300	+					+		+	+	+		+	+	+		+
Miscellaneous		pathogenesis-related protein (PR) 1 / Cys-rich secretory protein (SCP)	A. thaliana	AT5G66590	Bradi1g09637						+	+				+	+		+	+	+		+												+		+	+						+
Miscellaneous		pathogenesis-related protein (PR) 1 / Cys-rich secretory protein (SCP)	A. thaliana	AT5G26130							+	+
Miscellaneous		pathogenesis-related protein (PR) 1 / Cys-rich secretory protein (SCP)	A. thaliana	AT4G33720	Bradi1g57590						+	+
Miscellaneous		phosphate-induced (phi) protein 1	A. thaliana	AT5G64260	Bradi1g45600 Bradi3g38720	SCEZRZ3127F12 SCJLAM2093F08					+	+				+	+		+	+	+		+	+											+	+	+	+
Miscellaneous		phosphate-induced (phi) protein 1	A. thaliana	AT5G51550								+												+																				+
Miscellaneous		phosphate-induced (phi) protein 1	A. thaliana	AT4G08950	Bradi3g58620 Bradi3g58630	SCCCRZ2C04F06 SCCCCL4001D06 SCSFFL3092A10	Os02g0757100 Os02g0756800 Os02g0756200 Os06g0220000				+	+				+	+		+	+	+		+	+				+								+
Miscellaneous		phosphate-induced (phi) protein 1	A. thaliana	AT1G35140												+	+		+	+	+			+				+
Miscellaneous		phosphate-induced (phi) protein 1	A. thaliana	AT5G09440							+	+				+	+		+	+	+		+												+	+	+	+
Miscellaneous		ribonuclease III	A. thaliana	AT1G24450	Bradi1g01120						+					+	+		+	+	+		+
Miscellaneous		ribonuclease RNS1	A. thaliana	AT2G02990	Bradi1g20520		Os07g0630400																		+		+	+						+
Miscellaneous		ribonuclease T2	A. thaliana	AT2G39780							+	+				+	+		+	+	+		+															+
Miscellaneous		ribonuclease T2	A. thaliana	AT1G14210							+	+				+	+		+	+	+		+															+
Miscellaneous		ribonuclease T2	A. thaliana	AT1G26820			Os08g0434100				+	+											+
Miscellaneous		ribonuclease T2	A. thaliana	AT1G14220							+	+
Miscellaneous		Low-molecular-weight Cysteine-Rich protein 68 (LCR68)/Defensin-like protein 1	A. thaliana	AT2G02130								+									+		+
Miscellaneous		Low-molecular-weight Cysteine-Rich protein 69 (LCR69)/Defensin-like protein 2	A. thaliana	AT2G02100	Bradi3g49380		Os03g0130300					+					+		+		+			+
Miscellaneous		Low-molecular-weight Cysteine-Rich protein 74 (LCR74)/Defensin-like protein 6	A. thaliana	AT5G63660								+
Miscellaneous		homologous to gamma thionin (defensin)	A. thaliana	AT2G26020				+
Miscellaneous		homologous to gamma thionin (defensin)	A. thaliana	AT2G26010													+		+	+	+
Miscellaneous		homologous to thionin (defensin)	A. thaliana	AT1G72260													+
Miscellaneous		phosphorylase	A. thaliana	AT4G24340								+																							+
Miscellaneous		phosphorylase	A. thaliana	AT4G28940		SCEQLB1067F01						+
Miscellaneous		phosphorylase	A. thaliana	AT4G24350												+	+		+	+	+		+
Miscellaneous		aldose-1-epimerase	A. thaliana	AT4G25900							+	+	+		+	+	+	+	+	+	+	+	+		+	+		+										+			+	+
Miscellaneous		aldose-1-epimerase	A. thaliana	AT3G47800	Bradi5g12260	SCRUAD1134G06						+				+	+	+	+		+		+		+
Miscellaneous		carbonic anhydrase	A. thaliana	AT3G52720	Bradi4g25550	SCBGST3104F06										+	+						+
Miscellaneous		carbonic anhydrase	A. thaliana	AT5G04180																																								+
Miscellaneous		glucose/sorbosone dehydrogenase (weakly hedgehog interacting protein HIPL1)	A. thaliana	AT1G74790	Bradi4g00430		Os03g0691800					+																	+	+	+		+											+
Miscellaneous		glucose/sorbosone dehydrogenase (weakly hedgehog interacting protein HIPL2)	A. thaliana	AT5G62630								+																			+
Miscellaneous		phosphodiesterase	A. thaliana	AT4G29700							+	+				+	+		+				+
Miscellaneous		phosphodiesterase/phosphate transferase	A. thaliana	AT4G29690							+	+
Miscellaneous		histidine acid phosphatase	A. thaliana	AT1G09870																																				+
Miscellaneous		expressed protein (possibly involved in resistance mechanisms, ECS1, CXc750)	A. thaliana	AT1G31580													+		+
Miscellaneous		gamma glutamyltranpeptidase (GGT2)	A. thaliana	AT4G39640																			+
Miscellaneous		homologous to harpin-induced 1 proteins (Hin1)	A. thaliana	AT5G22200																				+
Miscellaneous		homologous to phosphatidylinositol transfer protein (AtSEC14)	A. thaliana	AT2G21540																																+
Miscellaneous		Rapid Alkalinizaton Factor 33 (AtRAFL33)	A. thaliana	AT4G15800																				+
Miscellaneous		myo-inositol monophosphatase	A. thaliana	AT3G02870																															+
Miscellaneous		hexokinase	A. thaliana	AT1G50460																												+
Structural proteins	leucine-rich repeat extensin (LRX)	LRR-extensin (AtLRX1)	A. thaliana	AT1G12040	Bradi0009s00203		Os02g0138000 Os06g0704500		+	+
Structural proteins	leucine-rich repeat extensin (LRX)	LRR-extensin (AtLRX2)	A. thaliana	AT1G62440	Bradi3g03370				+	+														+
Structural proteins	leucine-rich repeat extensin (LRX)	LRR-extensin (AtLRX3)	A. thaliana	AT4G13340					+	+							+	+	+	+	+			+											+
Structural proteins	leucine-rich repeat extensin (LRX)	LRR-extensin (AtLRX4)	A. thaliana	AT3G24480	Bradi2g33930 Bradi2g42477 Bradi2g05080	SCCCCL4009B01	Os07g0176500 Os01g0594300 Os01g0180000 Os05g0180300														+		+	+											+	+	+	+							+
Structural proteins	leucine-rich repeat extensin (LRX)	LRR-extensin (AtLRX4)	A. thaliana	AT4G24480						+
Structural proteins	leucine-rich repeat extensin (LRX)	LRR-extensin (AtLRX5)	A. thaliana	AT4G18670						+									+		+														+	+	+	+
Structural proteins	leucine-rich repeat extensin (LRX)	LRR-extensin (AtLRX6)	A. thaliana	AT3G22800	Bradi1g55720				+			+
Structural proteins	extensins	extensin (AtEXT1, AtEXT4)	A. thaliana	AT1G76930					+	+
Structural proteins	extensins	extensin (AtEXT3, AtEXT5)	A. thaliana	AT1G21310					+	+
Structural proteins	extensins	extensin (AtEXT17)	A. thaliana	AT3G54580					+
Structural proteins	extensins	extensin (AtEXT21)	A. thaliana	AT2G43150					+	+
Structural proteins	proline-rich protein (PRP)	AGP/extensin hybrid (AtPRP8)	A. thaliana	AT3G50580					+
Structural proteins	proline-rich protein (PRP)	AGP/proline-rich protein (AtAGP30)	A. thaliana	AT2G33790					+		+
Structural proteins	proline-rich protein (PRP)	AGP/proline-rich protein (AtAGP31)	A. thaliana	AT1G28290			Os05g0531200		+	+	+	+				+	+		+	+	+		+												+	+	+							+
Structural proteins	glycine-rich protein (GRP)	glycine-rich protein (GRP)	A. thaliana	AT2G05580																															+	+	+
Structural proteins	glycine-rich protein (GRP)	glycine-rich protein (GRP)	A. thaliana	AT2G05380													+		+	+	+
Structural proteins	proline-rich protein (PRP)	proline-rich protein (PRP)	A. thaliana	AT5G09530				+	+
Structural proteins	proline-rich protein (PRP)	proline-rich protein (AtPRP3)	A. thaliana	AT3G62680						+
Structural proteins	proline-rich protein (PRP)	proline-rich protein (AtPRP4)	A. thaliana	AT4G38770					+							+	+		+	+	+		+
Unknown function		Plant Basic Secretory Protein (BSP)	A. thaliana	AT2G15220	Bradi3g29710 Bradi3g29720		Os10g0491000	+			+	+					+		+	+	+												+		+		+
Unknown function		expressed protein (DUF231)	A. thaliana	AT5G06230																																+
Unknown function		expressed protein (DUF246)	A. thaliana	AT1G51630																				+	+
Unknown function		expressed protein (DUF248)	A. thaliana	AT5G14430																				+			+
Unknown function		expressed protein (DUF248)	A. thaliana	AT4G18030																				+
Unknown function		expressed protein (DUF248)	A. thaliana	AT1G26850																																	+							+
Unknown function		expressed protein (DUF248)	A. thaliana	AT1G54860																																		+
Unknown function		expressed protein (DUF288)	A. thaliana	AT3G57420									+
Unknown function		expressed protein (DUF538)	A. thaliana	AT3G07470	Bradi2g58460	SCMCRT2088G02					+								+		+																			+
Unknown function		expressed protein (DUF538)	A. thaliana	AT1G02816	Bradi2g27900							+
Unknown function		expressed protein (DUF538)	A. thaliana	AT3G07460								+
Unknown function		expressed protein (DUF538)	A. thaliana	AT4G02370								+
Unknown function		expressed protein (DUF538)	A. thaliana	AT5G19860								+					+				+
Unknown function		expressed protein (DUF538)	A. thaliana	AT1G55265	Bradi1g11992												+		+		+
Unknown function		expressed protein (DUF538)	A. thaliana	AT1G02813																																								+
Unknown function		expressed protein (auxin-responsive protein AIR12) (DUF568)	A. thaliana	AT3G07390		SCVPLR2027A11																	+						+	+	+		+					+						+	+
Unknown function		expressed protein (DUF642)	A. thaliana	AT5G11420		SCCCLB1001G04	Os01g0611000				+	+	+		+	+	+	+	+	+	+	+	+												+	+	+	+
Unknown function		expressed protein (DUF642)	A. thaliana	AT3G08030	Bradi1g04670	SCCCCL4009G04	Os03g0807700				+	+	+	+	+	+	+	+	+	+	+		+		+	+	+	+							+	+	+	+
Unknown function		expressed protein (DUF642)	A. thaliana	AT5G25460	Bradi2g43230 Bradi5g14450 Bradi5g14470						+	+			+	+	+	+	+	+	+	+	+	+											+	+	+	+
Unknown function		expressed protein (DUF642)	A. thaliana	AT4G32460							+	+				+	+	+	+	+	+	+	+												+		+	+
Unknown function		expressed protein (DUF642)	A. thaliana	AT2G41800							+	+												+	+	+		+
Unknown function		expressed protein (DUF642)	A. thaliana	AT2G34510												+	+		+	+	+											+
Unknown function		expressed protein (DUF642)	A. thaliana	AT1G80240							+	+																							+	+	+
Unknown function		expressed protein (DUF642)	A. thaliana	AT2G41810							+	+
Unknown function		expressed protein (DUF642)	A. thaliana	AT1G29980	Bradi2g50250																																							+
Unknown function		expressed protein (DUF1005)	A. thaliana	AT4G29310																		+
Unknown function		expressed protein (DUF1138)	A. thaliana	AT4G00860												+
Unknown function		expressed protein (DUF1184)	A. thaliana	AT4G18080																		+
Unknown function		expressed protein (DUF1216)	A. thaliana	AT3G28830																			+
Unknown function		expressed protein (DUF1216)	A. thaliana	AT5G61720																																								+
Unknown function		expressed protein (DUF1680)	A. thaliana	AT5G12950	Bradi1g36027																	+																						+
Unknown function		expressed protein (DUF3456)	A. thaliana	AT1G42480												+
Unknown function		expressed protein (Gnk2-homologous domain, antifungal protein of Ginkgo seeds)	A. thaliana	AT3G22060			Os04g0659300 Os04g0322100				+		+		+	+	+		+	+	+		+																				+
Unknown function		expressed protein (Gnk2-homologous domain, antifungal protein of Ginkgo seeds)	A. thaliana	AT5G43980																				+
Unknown function		expressed protein (Gnk2-homologous domain, antifungal protein of Ginkgo seeds)	A. thaliana	AT5G41290							+																				+
Unknown function		expressed protein (Gnk2-homologous domain, antifungal protein of Ginkgo seeds)	A. thaliana	AT5G41280																											+
Unknown function		expressed protein (Gnk2-homologous domain, antifungal protein of Ginkgo seeds)	A. thaliana	AT3G22000																																	+
Unknown function		expressed protein (Gnk2-homologous domain, antifungal protein of Ginkgo seeds)	A. thaliana	AT5G48540	Bradi2g37150	SCVPHR1095E09	Os08g0136300 Os05g0112800 Os08g0136800 Os08g0136700				+	+			+	+	+	+	+	+	+		+															+
Unknown function		expressed protein (Gnk2-homologous domain, antifungal protein of Ginkgo seeds)	A. thaliana	AT1G61750								+
Unknown function		expressed protein (Gnk2-homologous domain, antifungal protein of Ginkgo seeds)	A. thaliana	AT4G23170											+				+
Unknown function		expressed protein (Gnk2-homologous domain, antifungal protein of Ginkgo seeds)	A. thaliana	AT3G22050																																								+
Unknown function		expressed protein (Gnk2-homologous domain, antifungal protein of Ginkgo seeds)	A. thaliana	AT3G29040																																								+
Unknown function		expressed protein (Ole e1 allergen domain)	A. thaliana	AT2G34700	Bradi2g18920	Sobic.009G208600.1	Os05g0531400														+														+	+	+	+
Unknown function		expressed protein (Ole e1 allergen domain)	A. thaliana	AT5G10130							+	+
Unknown function		expressed protein (Ole e1 allergen domain)	A. thaliana	AT1G78040												+	+		+	+			+
Unknown function		expressed protein (Ole e1 allergen domain)	A. thaliana	AT5G13140												+			+	+	+
Unknown function		expressed protein (Ole e1 allergen domain)	A. thaliana	AT5G41050															+		+
Unknown function		expressed protein (Ole e1 allergen domain)	A. thaliana	AT1G29140																																								+
Unknown function		expressed protein (Ole e1 allergen domain)	A. thaliana	AT4G18596																																								+
Unknown function		expressed protein (Ole e1 allergen domain)	A. thaliana	AT5G45880																																								+
Unknown function		expressed protein (MATH domain)	A. thaliana	AT5G26260							+	+													+								+			+					+	+
Unknown function		expressed protein (MATH domain)	A. thaliana	AT3G20370							+	+																							+	+		+
Unknown function		expressed protein (MATH domain)	A. thaliana	AT5G26280							+	+																								+					+
Unknown function		expressed protein (MATH domain)	A. thaliana	AT1G58270								+				+	+		+																									+
Unknown function		expressed protein (MATH domain)	A. thaliana	AT3G28220															+		+
Unknown function		expressed protein (cupin domain)	A. thaliana	AT3G22640	Bradi1g05910 Bradi1g13040																	+													+	+	+	+
Unknown function		expressed protein (cupin domain)	A. thaliana	AT2G28490	Bradi1g63180																														+		+
Unknown function		expressed protein (cupin domain)	A. thaliana	AT4G36700																															+
Unknown function		expressed protein (cyclase domain)	A. thaliana	AT4G34180																								+					+	+						+			+	+
Unknown function		expressed protein (cyclase domain)	A. thaliana	AT4G35220	XP_003570941							+											+																					+
Unknown function		expressed protein (cyclase domain)	A. thaliana	AT1G44542																																								+
Unknown function		expressed protein (alpha/beta hydrolase fold)	A. thaliana	AT3G03240																												+
Unknown function		expressed protein (alpha/beta hydrolase fold)	A. thaliana	AT3G54240																																								+
Unknown function		expressed protein (amidohydrolase domain)	A. thaliana	AT5G12200								+
Unknown function		expressed protein (SOUL heme-binding domain)	A. thaliana	AT1G78460																+	+																+
Unknown function		expressed protein (SOUL heme-binding domain)	A. thaliana	AT1G17100	Bradi2g06730		Os01g0210500									+	+	+	+	+	+		+
Unknown function		expressed protein (TESTA ABUNDANT 1, TBA1)	A. thaliana	AT1G62000																																									+
Unknown function		expressed protein (TESTA ABUNDANT 2, TBA2)	A. thaliana	AT1G62060																																									+
Unknown function		expressed protein (TESTA ABUNDANT 3, TBA3)	A. thaliana	AT1G62080																																									+
Unknown function		expresed protein (BURP domain)	A. thaliana	AT1G70370																																								+
Unknown function		expressed protein (BURP domain)	A. thaliana	AT5G25610	Bradi2g49000		Os01g0733500										+		+	+	+
Unknown function		expressed protein (WD40-like beta propeller domain)	A. thaliana	AT1G21670									+		+	+			+				+		+	+
Unknown function		expressed protein (WD40-like beta propeller domain)	A. thaliana	AT1G21680	Bradi1g02270	SCCCLR1024E06						+										+
Unknown function		expressed protein (calcium binding domain)	A. thaliana	AT3G52850	Bradi1g63210 Bradi4g44380																+
Unknown function		expressed protein (EF hand)	A. thaliana	AT5G39670																												+
Unknown function		expressed protein	A. thaliana	AT3G62360																				+
Unknown function		expressed protein	A. thaliana	AT5G24460																								+
Unknown function		expressed protein	A. thaliana	AT5G18860								+													+			+														+
Unknown function		expressed protein	A. thaliana	AT5G19250																									+		+
Unknown function		expressed protein	A. thaliana	AT5G19230							+																				+							+
Unknown function		expressed protein	A. thaliana	AT5G59350																												+
Unknown function		expressed protein	A. thaliana	AT4G33625																												+
Unknown function		expressed protein	A. thaliana	AT3G55820																												+
Unknown function		expressed protein	A. thaliana	AT1G26720																												+												+
Unknown function		expressed protein	A. thaliana	AT1G07680																												+
Unknown function		expressed protein	A. thaliana	AT3G15950							+	+								+													+
Unknown function		expressed protein	A. thaliana	AT3G42160																																+
Unknown function		expressed protein	A. thaliana	AT3G56750																																	+
Unknown function		expressed protein	A. thaliana	AT2G41150																																				+
Unknown function		expressed protein	A. thaliana	AT1G62070																																				+
Unknown function		expressed protein	A. thaliana	AT1G61900			Os07g0102300									+	+		+	+	+		+						+									+
Unknown function		expressed protein	A. thaliana	AT4G28100							+					+	+		+	+	+		+						+									+
Unknown function		expressed protein	A. thaliana	AT3G11800							+	+					+		+	+	+																							+
Unknown function		expressed protein	A. thaliana	AT5G50200								+
Unknown function		expressed protein	A. thaliana	AT1G02180	Bradi3g37640		Os08g0459300										+			+			+
Unknown function		expressed protein	A. thaliana	AT1G05835												+	+		+				+
Unknown function		expressed protein	A. thaliana	AT1G52410													+		+	+	+
Unknown function		expressed protein	A. thaliana	AT2G25510												+	+
Unknown function		expressed protein	A. thaliana	AT3G05730												+	+		+	+	+
Unknown function		expressed protein	A. thaliana	AT3G18050												+	+			+	+
Unknown function		expressed protein	A. thaliana	AT4G21620			Os03g0676300										+		+	+	+		+
Unknown function		expressed protein	A. thaliana	AT5G38980													+		+
Unknown function		expressed protein	A. thaliana	AT5G39570												+	+		+	+	+		+
Unknown function		expressed protein	A. thaliana	AT3G05727															+	+	+
Unknown function		expressed protein	A. thaliana	AT3G06035	Bradi1g19660														+		+
Unknown function		expressed protein	A. thaliana	AT5G19240															+	+	+
Unknown function		expressed protein	A. thaliana	AT1G65900																	+
Unknown function		expressed protein	A. thaliana	AT3G23450																			+
Unknown function		expressed protein	A. thaliana	AT4G31340																																								+
Unknown function		expressed protein	A. thaliana	AT1G03820																																								+
Unknown function		expressed protein	A. thaliana	AT1G70160																																								+
Unknown function		expressed protein	A. thaliana	AT4G27020																																								+
Unknown function		expressed protein	A. thaliana	AT1G17030																																								+
Unknown function		expressed protein	A. thaliana	AT1G47310																																								+
Unknown function		expressed protein	A. thaliana	AT1G76965																																								+
Unknown function		expressed protein	A. thaliana	AT3G01250																																								+
Unknown function		expressed protein (human brain CREG protein domain)	A. thaliana	AT2G04690	Bradi1g44730						+	+				+	+		+	+	+		+												+		+
Unknown function		expressed protein (SPFH domain / Band 7 family)	A. thaliana	AT3G27280																				+
Unknown function		expressed protein (Xylose isomerase-like TIM barrel)	A. thaliana	AT5G57655								+
Accession numbers are in red when it is not possible to distinguish between two homologous proteins.

## Sheet: B. distachyon
Supplementary tables
Table S2. List of CWPs identified in B. distachyon [retrieved from WALLPROTDB, 47] and the A. thaliana accessions identified through BLASTp analysis.
Functional classes	Protein families	(Putative) functions	Species	Homologs in other species	Accession number	A. thaliana BLASTp accessions	A. thaliana accessions identified by cell wall proteomics	B. distachyon
								leaves			stems [33]		seeds
								young [33]	mature [33]	young seedling [35]	apical internode	basal internode	seed [36]	9 DAF [34]	13 DAF [34]	19 DAF [34]
Proteins acting on cell wall polysaccharides	glycoside hydrolase (GH)	glycoside hydrolase family 1 - GH1 (beta-glucosidase)	B. distachyon	Os08g0509400	Bradi3g39997	AT2G44480		+	+		+	+	+	+	+	+
Proteins acting on cell wall polysaccharides	glycoside hydrolase (GH)	glycoside hydrolase family 1 - GH1 (beta-glucosidase)	B. distachyon	Os03g0703000	Bradi1g10930	AT3G18080	AT3G18080	+					+	+	+	+
Proteins acting on cell wall polysaccharides	glycoside hydrolase (GH)	glycoside hydrolase family 1 - GH1 (beta-glucosidase)	B. distachyon	Os03g0703100	Bradi1g10940	AT3G18080	AT3G18080	+			+		+	+	+	+
Proteins acting on cell wall polysaccharides	glycoside hydrolase (GH)	glycoside hydrolase family 1 - GH1 (beta-glucosidase)	B. distachyon	Os08g0509400	Bradi3g40007	AT2G44480			+
Proteins acting on cell wall polysaccharides	glycoside hydrolase (GH)	glycoside hydrolase family 1 - GH1 (beta-glucosidase)	B. distachyon	Os01g0930800	Bradi2g59650	AT1G02850			+				+	+	+	+
Proteins acting on cell wall polysaccharides	glycoside hydrolase (GH)	glycoside hydrolase family 1 - GH1 (beta-glucosidase)	B. distachyon		Bradi1g19270	AT3G18080	AT3G18080						+	+	+	+
Proteins acting on cell wall polysaccharides	glycoside hydrolase (GH)	glycoside hydrolase family 1 - GH1 (beta-glucosidase)	B. distachyon		Bradi3g45650	AT4G27830							+			+
Proteins acting on cell wall polysaccharides	glycoside hydrolase (GH)	glycoside hydrolase family 1 - GH1 (beta-glucosidase)	B. distachyon		Bradi1g10917	AT3G18080	AT3G18080						+	+	+	+
Proteins acting on cell wall polysaccharides	glycoside hydrolase (GH)	glycoside hydrolase family 1 - GH1 (beta-glucosidase)	B. distachyon		Bradi5g15540	AT1G61820	AT1G61820							+	+	+
Proteins acting on cell wall polysaccharides	glycoside hydrolase (GH)	glycoside hydrolase family 1 - GH1 (beta-glucosidase)	B. distachyon		Bradi4g34940	AT1G02850										+
Proteins acting on cell wall polysaccharides	glycoside hydrolase (GH)	glycoside hydrolase family 3 - GH3	B. distachyon	Os02g0752200	Bradi3g59020	AT1G78060	AT1G78060	+					+	+	+	+
Proteins acting on cell wall polysaccharides	glycoside hydrolase (GH)	glycoside hydrolase family 3 - GH3	B. distachyon	Os03g0749300	Bradi1g08570	AT5G20950	AT5G20950	+	+		+		+	+	+	+
Proteins acting on cell wall polysaccharides	glycoside hydrolase (GH)	glycoside hydrolase family 3 - GH3	B. distachyon	Os04g0640700	Bradi5g23470	AT5G64570	AT5G64570	+	+		+	+	+	+	+	+
Proteins acting on cell wall polysaccharides	glycoside hydrolase (GH)	glycoside hydrolase family 3 - GH3	B. distachyon		Bradi1g08550	AT5G04885	AT5G04885						+	+	+	+
Proteins acting on cell wall polysaccharides	glycoside hydrolase (GH)	glycoside hydrolase family 3 - GH3	B. distachyon		Bradi2g48457	AT5G49360	AT5G49360						+	+	+	+
Proteins acting on cell wall polysaccharides	glycoside hydrolase (GH)	glycoside hydrolase family 3 - GH3	B. distachyon		Bradi2g51280	AT5G20950	AT5G20950						+	+	+	+
Proteins acting on cell wall polysaccharides	glycoside hydrolase (GH)	glycoside hydrolase family 3 - GH3	B. distachyon		Bradi5g16557	AT5G10560	AT5G10560						+	+	+	+
Proteins acting on cell wall polysaccharides	glycoside hydrolase (GH)	glycoside hydrolase family 3 - GH3	B. distachyon		Bradi1g08560	AT5G20950	AT5G20950							+	+	+
Proteins acting on cell wall polysaccharides	glycoside hydrolase (GH)	glycoside hydrolase family 3 - GH3	B. distachyon		Bradi2g11410	AT5G09730	AT5G09730							+	+	+
Proteins acting on cell wall polysaccharides	glycoside hydrolase (GH)	glycoside hydrolase family 5 - GH5 (glucan-1,3-beta glucosidase)	B. distachyon	Os05g0244500	Bradi2g31690	AT3G26130		+	+			+		+	+	+
Proteins acting on cell wall polysaccharides	glycoside hydrolase (GH)	glycoside hydrolase family 5 - GH5 (glucan-1,3-beta glucosidase)	B. distachyon		Bradi5g13550	AT1G13130	AT1G13130						+	+	+	+
Proteins acting on cell wall polysaccharides	glycoside hydrolase (GH)	glycoside hydrolase family 5 - GH5 (glucan-1,3-beta glucosidase)	B. distachyon		Bradi5g13560	AT1G13130	AT1G13130						+	+	+	+
Proteins acting on cell wall polysaccharides	glycoside hydrolase (GH)	glycoside hydrolase family 9 - GH9 (endo-1,3(4)-beta-glucanase)	B. distachyon		Bradi2g11870	AT4G02290	AT4G02290							+		+
Proteins acting on cell wall polysaccharides	glycoside hydrolase (GH)	glycoside hydrolase family 13 - GH13 (alpha amylase)	B. distachyon		Bradi1g35050	AT4G25000							+	+	+	+
Proteins acting on cell wall polysaccharides	glycoside hydrolase (GH)	glycoside hydrolase family 13 - GH13 (alpha amylase)	B. distachyon		Bradi3g58010	AT4G25000							+	+		+
Proteins acting on cell wall polysaccharides	glycoside hydrolase (GH)	glycoside hydrolase family 14 - GH14	B. distachyon	Os07g0543300	Bradi1g25440	AT4G15210	AT4G15210	+	+				+
Proteins acting on cell wall polysaccharides	glycoside hydrolase (GH)	glycoside hydrolase family 16 - GH16 (endoxyloglucan transferase)	B. distachyon	Os11g0539200	Bradi4g16990	AT5G13870	AT5G13870	+			+	+
Proteins acting on cell wall polysaccharides	glycoside hydrolase (GH)	glycoside hydrolase family 16 - GH16 (endoxyloglucan transferase)	B. distachyon	Os08g0237000	Bradi3g18590	AT5G57550		+					+
Proteins acting on cell wall polysaccharides	glycoside hydrolase (GH)	glycoside hydrolase family 16 - GH16 (endoxyloglucan transferase)	B. distachyon	Os08g0237000	Bradi3g18600	AT5G57550		+			+		+
Proteins acting on cell wall polysaccharides	glycoside hydrolase (GH)	glycoside hydrolase family 16 - GH16 (endoxyloglucan transferase)	B. distachyon		Bradi1g09690	AT5G57550							+
Proteins acting on cell wall polysaccharides	glycoside hydrolase (GH)	glycoside hydrolase family 17 - GH17 (beta-1,3-glucosidase)	B. distachyon	Os07g0168600	Bradi1g56270	AT1G64760	AT1G64760	+	+		+	+	+	+	+	+
Proteins acting on cell wall polysaccharides	glycoside hydrolase (GH)	glycoside hydrolase family 17 - GH17 (beta-1,3-glucosidase)	B. distachyon	Os09g0502200	Bradi4g34390	AT3G07320	AT3G07320	+	+		+	+	+	+	+	+
Proteins acting on cell wall polysaccharides	glycoside hydrolase (GH)	glycoside hydrolase family 17 - GH17 (beta-1,3-glucosidase)	B. distachyon	Os03g0221500	Bradi1g69610	AT2G01630	AT2G01630				+		+	+	+	+
Proteins acting on cell wall polysaccharides	glycoside hydrolase (GH)	glycoside hydrolase family 17 - GH17 (beta-1,3-glucosidase)	B. distachyon	Os07g0538000	Bradi1g25530	AT2G05790			+		+	+
Proteins acting on cell wall polysaccharides	glycoside hydrolase (GH)	glycoside hydrolase family 17 - GH17 (beta-1,3-glucosidase)	B. distachyon	Os01g0940800	Bradi2g60441	AT3G57260	AT3G57260		+		+	+
Proteins acting on cell wall polysaccharides	glycoside hydrolase (GH)	glycoside hydrolase family 17 - GH17 (beta-1,3-glucosidase)	B. distachyon	Os05g0375400	Bradi2g27140	AT4G16260	AT4G16260		+		+	+	+			+
Proteins acting on cell wall polysaccharides	glycoside hydrolase (GH)	glycoside hydrolase family 17 - GH17 (beta-1,3-glucosidase)	B. distachyon	Os01g0944700	Bradi2g60490	AT4G16260	AT4G16260		+			+	+			+
Proteins acting on cell wall polysaccharides	glycoside hydrolase (GH)	glycoside hydrolase family 17 - GH17 (beta-1,3-glucosidase)	B. distachyon	Os03g0656800	Bradi1g13232	AT2G19440			+				+	+	+	+
Proteins acting on cell wall polysaccharides	glycoside hydrolase (GH)	glycoside hydrolase family 17 - GH17 (beta-1,3-glucosidase)	B. distachyon	Os07g0538000	Bradi1g25517	AT4G26830			+
Proteins acting on cell wall polysaccharides	glycoside hydrolase (GH)	glycoside hydrolase family 17 - GH17 (beta-1,3-glucosidase)	B. distachyon	Os01g0941400	Bradi2g43056	AT3G57270	AT3G57270		+
Proteins acting on cell wall polysaccharides	glycoside hydrolase (GH)	glycoside hydrolase family 17 - GH17 (beta-1,3-glucosidase)	B. distachyon		Bradi2g60536	AT3G57260	AT3G57260						+
Proteins acting on cell wall polysaccharides	glycoside hydrolase (GH)	glycoside hydrolase family 17 - GH17 (beta-1,3-glucosidase)	B. distachyon		Bradi2g49330	AT5G56590	AT5G56590						+	+		+
Proteins acting on cell wall polysaccharides	glycoside hydrolase (GH)	glycoside hydrolase family 17 - GH17 (beta-1,3-glucosidase)	B. distachyon		Bradi4g09230	AT5G24318							+	+	+	+
Proteins acting on cell wall polysaccharides	glycoside hydrolase (GH)	glycoside hydrolase family 17 - GH17 (beta-1,3-glucosidase)	B. distachyon		Bradi1g23640	AT3G13560	AT3G13560						+	+	+	+
Proteins acting on cell wall polysaccharides	glycoside hydrolase (GH)	glycoside hydrolase family 17 - GH17 (beta-1,3-glucosidase)	B. distachyon		XP_003574453	AT5G58090	AT5G58090			+
Proteins acting on cell wall polysaccharides	glycoside hydrolase (GH)	glycoside hydrolase family 17 - GH17 (beta-1,3-glucosidase)	B. distachyon		Bradi1g06050	AT1G64760	AT1G64760							+	+	+
Proteins acting on cell wall polysaccharides	glycoside hydrolase (GH)	glycoside hydrolase family 17 - GH17 (beta-1,3-glucosidase)	B. distachyon		Bradi1g12810	AT4G34480	AT4G34480							+	+	+
Proteins acting on cell wall polysaccharides	glycoside hydrolase (GH)	glycoside hydrolase family 17 - GH17 (beta-1,3-glucosidase)	B. distachyon		Bradi1g26510	AT1G11820	AT1G11820							+	+	+
Proteins acting on cell wall polysaccharides	glycoside hydrolase (GH)	glycoside hydrolase family 17 - GH17 (beta-1,3-glucosidase)	B. distachyon		Bradi1g68450	AT5G42100	AT5G42100							+	+	+
Proteins acting on cell wall polysaccharides	glycoside hydrolase (GH)	glycoside hydrolase family 17 - GH17 (beta-1,3-glucosidase)	B. distachyon		Bradi3g57610	AT2G05790								+	+	+
Proteins acting on cell wall polysaccharides	glycoside hydrolase (GH)	glycoside hydrolase family 18 - GH18	B. distachyon	Os01g0860500	Bradi2g55630	AT5G24090	AT5G24090	+	+		+	+
Proteins acting on cell wall polysaccharides	glycoside hydrolase (GH)	glycoside hydrolase family 18 - GH18	B. distachyon	Os06g0356800	Bradi4g09430	AT5G24090	AT5G24090		+		+	+	+	+	+	+
Proteins acting on cell wall polysaccharides	glycoside hydrolase (GH)	glycoside hydrolase family 18 - GH18	B. distachyon	Os11g0701800	Bradi4g09417	AT5G24090	AT5G24090		+		+	+	+	+	+	+
Proteins acting on cell wall polysaccharides	glycoside hydrolase (GH)	glycoside hydrolase family 18 - GH18	B. distachyon	Os10g0416500	Bradi3g26850							+
Proteins acting on cell wall polysaccharides	glycoside hydrolase (GH)	glycoside hydrolase family 18 - GH18	B. distachyon	Os10g0416800	Bradi3g26840				+				+
Proteins acting on cell wall polysaccharides	glycoside hydrolase (GH)	glycoside hydrolase family 18 - GH18	B. distachyon	Os01g0660200	Bradi2g45610	AT5G24090	AT5G24090		+
Proteins acting on cell wall polysaccharides	glycoside hydrolase (GH)	glycoside hydrolase family 18 - GH18	B. distachyon		Bradi4g07560	AT5G24090	AT5G24090								+
Proteins acting on cell wall polysaccharides	glycoside hydrolase (GH)	glycoside hydrolase family 19 - GH19	B. distachyon	Os10g0542900	Bradi3g32340	AT3G12500	AT3G12500		+		+	+	+	+		+
Proteins acting on cell wall polysaccharides	glycoside hydrolase (GH)	glycoside hydrolase family 19 - GH19	B. distachyon	Os06g0726100	Bradi2g47210	AT3G12500	AT3G12500		+			+	+	+	+	+
Proteins acting on cell wall polysaccharides	glycoside hydrolase (GH)	glycoside hydrolase family 19 - GH19	B. distachyon		Bradi1g29880	AT3G12500	AT3G12500						+
Proteins acting on cell wall polysaccharides	glycoside hydrolase (GH)	glycoside hydrolase family 19 - GH19	B. distachyon		Bradi1g29887	AT3G12500	AT3G12500						+	+		+
Proteins acting on cell wall polysaccharides	glycoside hydrolase (GH)	glycoside hydrolase family 20 - GH20 (N-acetyl-beta-glucosaminidase)	B. distachyon	Os05g0415700	Bradi2g25310	AT1G65590	AT1G65590	+	+		+		+	+	+	+
Proteins acting on cell wall polysaccharides	glycoside hydrolase (GH)	glycoside hydrolase family 20 - GH20 (N-acetyl-beta-glucosaminidase)	B. distachyon	Os05g0115900	Bradi2g37460	AT3G55260	AT3G55260		+				+	+	+	+
Proteins acting on cell wall polysaccharides	glycoside hydrolase (GH)	glycoside hydrolase family 20 - GH20 (N-acetyl-beta-glucosaminidase)	B. distachyon		Bradi2g57420	AT1G65590	AT1G65590							+	+
Proteins acting on cell wall polysaccharides	glycoside hydrolase (GH)	glycoside hydrolase family 27 - GH27 (alpha-galactosidase/melibiase)	B. distachyon	Os10g0493600	Bradi3g29810	AT5G08370	AT5G08370	+	+		+	+	+	+	+	+
Proteins acting on cell wall polysaccharides	glycoside hydrolase (GH)	glycoside hydrolase family 27 - GH27 (alpha-galactosidase/melibiase)	B. distachyon	Os07g0679300	Bradi1g17730	AT3G56310	AT3G56310	+	+		+	+	+	+	+	+
Proteins acting on cell wall polysaccharides	glycoside hydrolase (GH)	glycoside hydrolase family 27 - GH27 (alpha-galactosidase/melibiase)	B. distachyon	Os10g0492900	Bradi3g29797	AT5G08380	AT5G08380		+					+	+	+
Proteins acting on cell wall polysaccharides	glycoside hydrolase (GH)	glycoside hydrolase family 28 - GH28 (polygalacturonase)	B. distachyon	Os11g0658800	Bradi4g11087	AT3G16850	AT3G16850	+	+		+	+	+	+	+	+
Proteins acting on cell wall polysaccharides	glycoside hydrolase (GH)	glycoside hydrolase family 28 - GH28 (polygalacturonase)	B. distachyon	Os03g0124900	Bradi1g76890	AT3G61490	AT3G61490	+			+	+	+	+	+	+
Proteins acting on cell wall polysaccharides	glycoside hydrolase (GH)	glycoside hydrolase family 28 - GH28 (polygalacturonase)	B. distachyon	Os03g0124900	Bradi1g52050	AT3G61490	AT3G61490	+	+		+	+	+	+	+	+
Proteins acting on cell wall polysaccharides	glycoside hydrolase (GH)	glycoside hydrolase family 28 - GH28 (polygalacturonase)	B. distachyon	Os05g0542900	Bradi2g18030	AT1G80170	AT1G80170	+			+			+
Proteins acting on cell wall polysaccharides	glycoside hydrolase (GH)	glycoside hydrolase family 28 - GH28 (polygalacturonase)	B. distachyon	Os02g0130200	Bradi3g02850	AT1G23460	AT1G23460				+		+	+	+	+
Proteins acting on cell wall polysaccharides	glycoside hydrolase (GH)	glycoside hydrolase family 28 - GH28 (polygalacturonase)	B. distachyon	Os03g0833800	Bradi1g02720	AT3G62110	AT3G62110				+
Proteins acting on cell wall polysaccharides	glycoside hydrolase (GH)	glycoside hydrolase family 28 - GH28 (polygalacturonase)	B. distachyon	Os05g0542900	Bradi2g18050	AT1G80170	AT1G80170				+
Proteins acting on cell wall polysaccharides	glycoside hydrolase (GH)	glycoside hydrolase family 28 - GH28 (polygalacturonase)	B. distachyon	Os05g0587000	Bradi2g43750	AT4G23820	AT4G23820				+		+	+	+	+
Proteins acting on cell wall polysaccharides	glycoside hydrolase (GH)	glycoside hydrolase family 28 - GH28 (polygalacturonase)	B. distachyon	Os05g0542800	Bradi2g18060	AT1G80170	AT1G80170		+		+	+
Proteins acting on cell wall polysaccharides	glycoside hydrolase (GH)	glycoside hydrolase family 28 - GH28 (polygalacturonase)	B. distachyon	Os03g0833800	Bradi1g53430	AT3G62110	AT3G62110		+		+	+		+	+	+
Proteins acting on cell wall polysaccharides	glycoside hydrolase (GH)	glycoside hydrolase family 28 - GH28 (polygalacturonase)	B. distachyon	Os09g0487600	Bradi4g33660	AT3G57790	AT3G57790		+			+	+	+	+	+
Proteins acting on cell wall polysaccharides	glycoside hydrolase (GH)	glycoside hydrolase family 28 - GH28 (polygalacturonase)	B. distachyon	Os12g0554800	Bradi4g05050	AT3G16850	AT3G16850					+		+	+	+
Proteins acting on cell wall polysaccharides	glycoside hydrolase (GH)	glycoside hydrolase family 28 - GH28 (polygalacturonase)	B. distachyon		XP_003557344	AT3G62110	AT3G62110			+
Proteins acting on cell wall polysaccharides	glycoside hydrolase (GH)	glycoside hydrolase family 28 - GH28 (polygalacturonase)	B. distachyon		XP_003567980	AT1G80170	AT1G80170			+
Proteins acting on cell wall polysaccharides	glycoside hydrolase (GH)	glycoside hydrolase family 28 - GH28 (polygalacturonase)	B. distachyon		Bradi2g04550	AT3G15720	AT3G15720							+	+
Proteins acting on cell wall polysaccharides	glycoside hydrolase (GH)	glycoside hydrolase family 29 - GH29 (alpha-L-fucosidase)	B. distachyon	Os09g0520800	Bradi4g35500	AT2G28100	AT2G28100	+					+	+	+	+
Proteins acting on cell wall polysaccharides	glycoside hydrolase (GH)	glycoside hydrolase family 31 - GH31 (alpha-glucosidase)	B. distachyon	Os06g0675700	Bradi1g32650	AT5G11720	AT5G11720	+	+				+	+	+	+
Proteins acting on cell wall polysaccharides	glycoside hydrolase (GH)	glycoside hydrolase family 31 - GH31 (alpha-glucosidase)	B. distachyon	Os01g0130400	Bradi2g02070	AT1G68560	AT1G68560	+			+		+	+	+	+
Proteins acting on cell wall polysaccharides	glycoside hydrolase (GH)	glycoside hydrolase family 31 - GH31 (alpha-glucosidase)	B. distachyon		XP_003568009	AT1G68560	AT1G68560			+
Proteins acting on cell wall polysaccharides	glycoside hydrolase (GH)	glycoside hydrolase family 32 - GH32	B. distachyon	Os02g0534400	Bradi3g44990	AT3G52600		+	+		+	+	+	+	+	+
Proteins acting on cell wall polysaccharides	glycoside hydrolase (GH)	glycoside hydrolase family 32 - GH32	B. distachyon	Os04g0535600	Bradi5g16900	AT1G62660			+
Proteins acting on cell wall polysaccharides	glycoside hydrolase (GH)	glycoside hydrolase family 32 - GH32	B. distachyon	Os01g0966700	Bradi2g61830	AT3G13790	AT3G13790		+					+	+	+
Proteins acting on cell wall polysaccharides	glycoside hydrolase (GH)	glycoside hydrolase family 32 - GH32	B. distachyon		Bradi5g09420	AT3G52600							+	+	+	+
Proteins acting on cell wall polysaccharides	glycoside hydrolase (GH)	glycoside hydrolase family 32 - GH32	B. distachyon		XP_003575078	AT3G52600				+
Proteins acting on cell wall polysaccharides	glycoside hydrolase (GH)	glycoside hydrolase family 32 - GH32	B. distachyon		Bradi5g25270	AT1G55120	AT1G55120							+
Proteins acting on cell wall polysaccharides	glycoside hydrolase (GH)	glycoside hydrolase family 35 - GH35 (beta-galactosidase)	B. distachyon	Os01g0875500	Bradi2g56607	AT5G63810	AT5G63810	+						+	+	+
Proteins acting on cell wall polysaccharides	glycoside hydrolase (GH)	glycoside hydrolase family 35 - GH35 (beta-galactosidase)	B. distachyon	Os12g0429200	Bradi4g07990	AT2G32810	AT2G32810		+				+	+	+	+
Proteins acting on cell wall polysaccharides	glycoside hydrolase (GH)	glycoside hydrolase family 35 - GH35 (beta-galactosidase)	B. distachyon		Bradi2g18440	AT1G72990							+	+	+	+
Proteins acting on cell wall polysaccharides	glycoside hydrolase (GH)	glycoside hydrolase family 35 - GH35 (beta-galactosidase)	B. distachyon		Bradi1g37450	AT3G13750	AT3G13750						+	+	+	+
Proteins acting on cell wall polysaccharides	glycoside hydrolase (GH)	glycoside hydrolase family 35 - GH35 (beta-galactosidase)	B. distachyon		Bradi3g49460	AT5G20710	AT5G20710						+	+	+	+
Proteins acting on cell wall polysaccharides	glycoside hydrolase (GH)	glycoside hydrolase family 35 - GH35 (beta-galactosidase)	B. distachyon		Bradi1g67760	AT2G28470	AT2G28470						+	+	+	+
Proteins acting on cell wall polysaccharides	glycoside hydrolase (GH)	glycoside hydrolase family 35 - GH35 (beta-galactosidase)	B. distachyon		Bradi2g40450	AT5G20710	AT5G20710							+	+	+
Proteins acting on cell wall polysaccharides	glycoside hydrolase (GH)	glycoside hydrolase family 35 - GH35 (beta-galactosidase)	B. distachyon		Bradi3g08180	AT3G13750	AT3G13750							+	+	+
Proteins acting on cell wall polysaccharides	glycoside hydrolase (GH)	glycoside hydrolase family 35 - GH35 (beta-galactosidase)	B. distachyon		Bradi1g74050	AT4G36360										+
Proteins acting on cell wall polysaccharides	glycoside hydrolase (GH)	glycoside hydrolase family 38 - GH38 (alpha-mannosidase)	B. distachyon	Os10g0140200	Bradi3g21117	AT5G66150			+				+	+	+	+
Proteins acting on cell wall polysaccharides	glycoside hydrolase (GH)	glycoside hydrolase family 38 - GH38 (alpha-mannosidase)	B. distachyon		Bradi4g17327	AT3G26720	AT3G26720						+	+	+	+
Proteins acting on cell wall polysaccharides	glycoside hydrolase (GH)	glycoside hydrolase family 38 - GH38 (alpha-mannosidase)	B. distachyon		XP_003573734	AT5G66150				+
Proteins acting on cell wall polysaccharides	glycoside hydrolase (GH)	glycoside hydrolase family 51 - GH51 (alpha-arabinofuranosidase)	B. distachyon		Bradi4g26270	AT3G10740	AT3G10740						+	+	+	+
Proteins acting on cell wall polysaccharides	glycoside hydrolase (GH)	glycoside hydrolase family 51 - GH51 (alpha-arabinofuranosidase)	B. distachyon		Bradi1g63990	AT3G10740	AT3G10740						+
Proteins acting on cell wall polysaccharides	glycoside hydrolase (GH)	glycoside hydrolase family 51 - GH51 (alpha-arabinofuranosidase)	B. distachyon		Bradi4g43710	AT3G10740	AT3G10740						+	+	+	+
Proteins acting on cell wall polysaccharides	glycoside hydrolase (GH)	glycoside hydrolase family 51 - GH51 (alpha-arabinofuranosidase)	B. distachyon		Bradi1g57017	AT3G10740	AT3G10740						+	+		+
Proteins acting on cell wall polysaccharides	glycoside hydrolase (GH)	glycoside hydrolase family 79 - GH79 (endo-beta-glucuronidase/heparanase)	B. distachyon	Os12g0578400	Bradi4g03680	AT5G07830	AT5G07830	+	+		+	+		+	+	+
Proteins acting on cell wall polysaccharides	glycoside hydrolase (GH)	glycoside hydrolase family 79 - GH79 (endo-beta-glucuronidase/heparanase)	B. distachyon	Os02g0802200	Bradi3g54370	AT5G34940	AT5G34940				+	+	+	+	+	+
Proteins acting on cell wall polysaccharides	glycoside hydrolase (GH)	glycoside hydrolase family 79 - GH79 (endo-beta-glucuronidase/heparanase)	B. distachyon		Bradi1g47760	AT5G34940	AT5G34940						+	+	+	+
Proteins acting on cell wall polysaccharides	glycoside hydrolase (GH)	glycoside hydrolase family 79 - GH79 (endo-beta-glucuronidase/heparanase)	B. distachyon		Bradi1g70300	AT5G07830	AT5G07830						+	+	+	+
Proteins acting on cell wall polysaccharides	glycoside hydrolase (GH)	glycoside hydrolase family 89 - GH89 (N-acetylglucosaminidase)	B. distachyon		Bradi1g62007	AT5G13690							+	+	+	+
Proteins acting on cell wall polysaccharides	glycoside hydrolase (GH)	glycoside hydrolase family 89 - GH89 (N-acetylglucosaminidase)	B. distachyon		Bradi5g24207	AT5G13690								+	+	+
Proteins acting on cell wall polysaccharides	carbohydrate esterase (CE)	carbohydrate esterase family 8 - CE8 (pectin methylesterase - PME)	B. distachyon	Os01g0880300	Bradi2g56820	AT5G09760	AT5G09760	+			+		+	+	+	+
Proteins acting on cell wall polysaccharides	carbohydrate esterase (CE)	carbohydrate esterase family 8 - CE8 (pectin methylesterase - PME)	B. distachyon	Os01g0312500	Bradi2g11860	AT3G14310	AT3G14310	+	+		+		+	+	+	+
Proteins acting on cell wall polysaccharides	carbohydrate esterase (CE)	carbohydrate esterase family 8 - CE8 (pectin methylesterase - PME)	B. distachyon	Os01g0788400	Bradi2g52140	AT1G11580	AT1G11580					+	+
Proteins acting on cell wall polysaccharides	carbohydrate esterase (CE)	carbohydrate esterase family 8 - CE8 (pectin methylesterase - PME)	B. distachyon		Bradi4g00840	AT3G24130							+
Proteins acting on cell wall polysaccharides	carbohydrate esterase (CE)	carbohydrate esterase family 13 - CE13 (pectin acylesterase - PAE)	B. distachyon	Os04g0602500	Bradi5g20827	AT4G19410	AT4G19410	+	+		+		+	+	+	+
Proteins acting on cell wall polysaccharides	carbohydrate esterase (CE)	carbohydrate esterase family 13 - CE13 (pectin acylesterase - PAE)	B. distachyon	Os02g0702400	Bradi3g52600	AT4G19420			+
Proteins acting on cell wall polysaccharides	carbohydrate esterase (CE)	carbohydrate esterase family 13 - CE13 (pectin acylesterase - PAE)	B. distachyon		Bradi2g12047	AT2G46930	AT2G46930						+	+	+	+
Proteins acting on cell wall polysaccharides	carbohydrate esterase (CE)	carbohydrate esterase family 13 - CE13 (pectin acylesterase - PAE)	B. distachyon		Bradi2g12057	AT2G46930	AT2G46930						+	+	+	+
Proteins acting on cell wall polysaccharides	carbohydrate esterase (CE)	carbohydrate esterase family 13 - CE13 (pectin acylesterase - PAE)	B. distachyon		Bradi2g62427	AT3G09410	AT3G09410						+
Proteins acting on cell wall polysaccharides	expansin	expansin	B. distachyon	Os02g0744200	Bradi3g59460	AT2G03090	AT2G03090	+			+			+	+	+
Proteins acting on cell wall polysaccharides	expansin	expansin	B. distachyon	Os01g0823100	Bradi2g53580	AT2G40610	AT2G40610	+			+	+	+	+	+	+
Proteins acting on cell wall polysaccharides	expansin	expansin	B. distachyon	Os02g0658800	Bradi3g50740	AT2G45110		+			+			+	+
Proteins acting on cell wall polysaccharides	expansin	expansin	B. distachyon	Os03g0102700	Bradi1g78340	AT1G65680	AT1G65680	+						+	+	+
Proteins acting on cell wall polysaccharides	expansin	expansin	B. distachyon	Os10g0556100	Bradi3g33160	AT1G65680	AT1G65680	+			+	+		+	+	+
Proteins acting on cell wall polysaccharides	expansin	expansin	B. distachyon	Os10g0555900	Bradi3g33150	AT1G65680	AT1G65680	+			+	+	+	+	+	+
Proteins acting on cell wall polysaccharides	expansin	expansin	B. distachyon	Os10g0555600	Bradi3g33110	AT1G65680	AT1G65680				+
Proteins acting on cell wall polysaccharides	expansin	expansin	B. distachyon	Os10g0556100	Bradi1g78350	AT1G65680	AT1G65680				+
Proteins acting on cell wall polysaccharides	expansin	expansin	B. distachyon		Bradi1g76260	AT3G45970	AT3G45970						+	+	+	+
Proteins acting on cell wall polysaccharides	expansin	expansin	B. distachyon		Bradi1g76270	AT3G45970	AT3G45970						+	+	+	+
Proteins acting on cell wall polysaccharides	expansin	expansin	B. distachyon		Bradi3g09930	AT1G20190	AT1G20190						+	+	+	+
Proteins acting on cell wall polysaccharides	expansin	expansin	B. distachyon		Bradi1g03640	AT2G39700	AT2G39700							+	+	+
Proteins acting on cell wall polysaccharides	expansin	expansin	B. distachyon		Bradi3g33140	AT1G65680	AT1G65680							+	+	+
Proteins acting on cell wall polysaccharides	expansin	expansin	B. distachyon		Bradi4g41110	AT2G45110								+	+
Proteins acting on cell wall polysaccharides	PNGase A	Peptide-N4-(N-acetyl-beta-glucosaminyl) asparagine amidase A	B. distachyon	Os05g0395000	Bradi2g26240	AT5G05480		+	+		+	+	+	+	+	+
Proteins acting on cell wall polysaccharides	PNGase A	Peptide-N4-(N-acetyl-beta-glucosaminyl) asparagine amidase A	B. distachyon	Os01g0207200	Bradi2g06580	AT3G14920	AT3G14920	+			+	+	+	+	+	+
Proteins acting on cell wall polysaccharides	PNGase A	Peptide-N4-(N-acetyl-beta-glucosaminyl) asparagine amidase A	B. distachyon	Os01g0207600	Bradi2g06590	AT3G14920	AT3G14920				+		+	+	+	+
Proteins acting on cell wall polysaccharides	PNGase A	Peptide-N4-(N-acetyl-beta-glucosaminyl) asparagine amidase A	B. distachyon		Bradi2g06570	AT3G14920	AT3G14920						+	+	+	+
Proteins acting on cell wall polysaccharides		homologous to A. thaliana PMR5 (Powdery Mildew Resistant) (carbohydrate acylation)	B. distachyon	Os01g0652100	Bradi2g45320	AT1G29050	AT1G29050	+
Proteins acting on cell wall polysaccharides		homologous to A. thaliana PMR5 (Powdery Mildew Resistant) (carbohydrate acylation)	B. distachyon	Os03g0290900	Bradi1g65550	AT5G58600		+
Proteins acting on cell wall polysaccharides		homologous to A. thaliana PMR5 (Powdery Mildew Resistant) (carbohydrate acylation)	B. distachyon		XP_003563753	AT3G11030				+
Proteins acting on cell wall polysaccharides	PNGase A	Peptide-N4-(N-acetyl-beta-glucosaminyl) asparagine amidase A	B. distachyon		XP_003568510	AT5G05480				+
Proteins acting on cell wall polysaccharides	polysaccharide lyase (PL)	polysaccharide lyase family 1 - PL1 (pectate lyase)	B. distachyon	Os04g0137100	Bradi5g01135	AT4G13710		+
Proteins acting on cell wall polysaccharides	polysaccharide lyase (PL)	polysaccharide lyase family 1 - PL1 (pectate lyase)	B. distachyon	Os04g0613200	Bradi5g21587	AT4G20050					+	+	+	+	+	+
Oxido-reductases	class III peroxidase	peroxidase (BdiPrx01)	B. distachyon		Bradi1g07780	AT3G49960									+	+
Oxido-reductases	class III peroxidase	peroxidase (BdiPrx05)	B. distachyon	Os07g0677500	Bradi1g17840	AT5G05340	AT5G05340		+
Oxido-reductases	class III peroxidase	peroxidase (BdiPrx08)	B. distachyon	Os07g0677100	Bradi1g17870	AT5G05340	AT5G05340		+
Oxido-reductases	class III peroxidase	peroxidase (BdiPrx19)	B. distachyon	Os10g0109300	Bradi1g27920	AT5G06730					+	+		+	+
Oxido-reductases	class III peroxidase	peroxidase (BdiPrx20)	B. distachyon	Os06g0681600	Bradi1g32870	AT1G05260	AT1G05260				+			+	+
Oxido-reductases	class III peroxidase	peroxidase (BdiPrx22)	B. distachyon	Os06g0695500	Bradi1g33740	AT2G18980	AT2G18980	+			+			+	+	+
Oxido-reductases	class III peroxidase	peroxidase (BdiPrx23)	B. distachyon		Bradi1g38290	AT5G05340	AT5G05340						+	+	+	+
Oxido-reductases	class III peroxidase	peroxidase (BdiPrx28)	B. distachyon	Os02g0240300	Bradi1g41115	AT5G05340	AT5G05340		+
Oxido-reductases	class III peroxidase	peroxidase (BdiPrx35)	B. distachyon	Os07g0115300	Bradi1g58997	AT4G37520	AT4G37520		+		+	+	+	+	+	+
Oxido-reductases	class III peroxidase	peroxidase (BdiPrx41)	B. distachyon	Os03g0368600	Bradi1g61550	AT4G11290	AT4G11290					+
Oxido-reductases	class III peroxidase	peroxidase (BdiPrx46)	B. distachyon	Os03g0234900	Bradi1g68900	AT5G06720	AT5G06720				+
Oxido-reductases	class III peroxidase	peroxidase (BdiPrx49)	B. distachyon		Bradi1g77140	AT4G11290	AT4G11290						+	+	+	+
Oxido-reductases	class III peroxidase	peroxidase (BdiPrx52)	B. distachyon		Bradi2g09600	AT1G71695	AT1G71695						+	+	+	+
Oxido-reductases	class III peroxidase	peroxidase (BdiPrx54)	B. distachyon	Os01g0263300	Bradi2g09660	AT5G66390	AT5G66390					+	+	+	+	+
Oxido-reductases	class III peroxidase	peroxidase (BdiPrx55)	B. distachyon	Os01g0263300	Bradi2g09680	AT5G66390	AT5G66390				+	+		+	+	+
Oxido-reductases	class III peroxidase	peroxidase (BdiPrx56)	B. distachyon	Os01g0263300	Bradi2g09690	AT5G66390	AT5G66390				+	+
Oxido-reductases	class III peroxidase	peroxidase (BdiPrx57)	B. distachyon		Bradi2g10150	AT2G39040							+
Oxido-reductases	class III peroxidase	peroxidase (BdiPrx61)	B. distachyon		Bradi2g11320	AT5G15180	AT5G15180							+
Oxido-reductases	class III peroxidase	peroxidase (BdiPrx62)	B. distachyon	Os01g0326000	Bradi2g12170	AT1G05260	AT1G05260	+	+		+	+		+	+	+
Oxido-reductases	class III peroxidase	peroxidase (BdiPrx64)	B. distachyon		Bradi2g12192	AT1G05260	AT1G05260						+	+	+	+
Oxido-reductases	class III peroxidase	peroxidase (BdiPrx65)	B. distachyon	Os01g0327100	Bradi2g12204	AT5G06720	AT5G06720					+
Oxido-reductases	class III peroxidase	peroxidase (BdiPrx65)	B. distachyon		XP_003567636	AT5G06720	AT5G06720			+
Oxido-reductases	class III peroxidase	peroxidase (BdiPrx66)	B. distachyon	Os01g0327100	Bradi2g12216	AT5G66390	AT5G66390		+
Oxido-reductases	class III peroxidase	peroxidase (BdiPrx68)	B. distachyon	Os01g0378100	Bradi2g13190	AT5G15180	AT5G15180	+	+		+	+	+	+	+	+
Oxido-reductases	class III peroxidase	peroxidase (BdiPrx72)	B. distachyon	Os05g0499300	Bradi2g20840	AT3G01190	AT3G01190				+	+		+	+	+
Oxido-reductases	class III peroxidase	peroxidase (BdiPrx73)	B. distachyon		Bradi2g20850	AT3G21770	AT3G21770							+	+	+
Oxido-reductases	class III peroxidase	peroxidase (BdiPrx80)	B. distachyon	Os04g0134800	Bradi2g37060	AT5G42180	AT5G42180					+
Oxido-reductases	class III peroxidase	peroxidase (BdiPrx84)	B. distachyon	Os01g0294700	Bradi2g38660	AT4G33420	AT4G33420	+	+		+	+	+	+	+	+
Oxido-reductases	class III peroxidase	peroxidase (BdiPrx91)	B. distachyon	Os01g0543100	Bradi2g40590	AT5G66390	AT5G66390	+			+	+		+	+	+
Oxido-reductases	class III peroxidase	peroxidase (BdiPrx96)	B. distachyon	Os02g0236600	Bradi3g09080	AT5G05340	AT5G05340	+			+	+	+	+	+	+
Oxido-reductases	class III peroxidase	peroxidase (BdiPrx99)	B. distachyon	Os02g0240100	Bradi3g09120	AT5G05340	AT5G05340		+		+		+	+	+	+
Oxido-reductases	class III peroxidase	peroxidase (BdiPrx110)	B. distachyon		Bradi3g33940	AT1G71695	AT1G71695						+	+	+	+
Oxido-reductases	class III peroxidase	peroxidase (BdiPrx117)	B. distachyon		Bradi4g05980	AT1G05260	AT1G05260							+	+
Oxido-reductases	class III peroxidase	peroxidase (BdiPrx118)	B. distachyon		Bradi4g22660	AT4G25980	AT4G25980						+	+	+	+
Oxido-reductases	class III peroxidase	peroxidase (BdiPrx119)	B. distachyon	Os11g0112400	Bradi4g25660	AT5G05340	AT5G05340					+
Oxido-reductases	class III peroxidase	peroxidase (BdiPrx120)	B. distachyon	Os01g0962700	Bradi4g27680	AT1G71695	AT1G71695		+		+	+
Oxido-reductases	class III peroxidase	peroxidase (BdiPrx122)	B. distachyon	Os09g0471100	Bradi4g32810	AT2G22420	AT2G22420		+		+	+			+
Oxido-reductases	class III peroxidase	peroxidase (BdiPrx126)	B. distachyon	Os11g0112400	Bradi4g44530	AT5G05340	AT5G05340		+			+
Oxido-reductases	class III peroxidase	peroxidase (BdiPrx129)	B. distachyon		Bradi5g12710	AT5G47000	AT5G47000						+	+	+	+
Oxido-reductases	class III peroxidase	peroxidase (BdiPrx130)	B. distachyon		Bradi5g14650	AT2G24800							+	+	+	+
Oxido-reductases	class III peroxidase	peroxidase (BdiPrx135)	B. distachyon	Os04g0688100	Bradi5g27130	AT1G71695	AT1G71695		+		+	+			+	+
Oxido-reductases	class III peroxidase	peroxidase (BdiPrx136)	B. distachyon	Os04g0688200	Bradi5g27150	AT1G71695	AT1G71695					+
Oxido-reductases	class III peroxidase	peroxidase (BdiPrx139)	B. distachyon		Bradi5g27200	AT1G71695	AT1G71695						+	+	+	+
Oxido-reductases	class III peroxidase	peroxidase (BdiPrx140)	B. distachyon	Os04g0689000	Bradi5g27210	AT1G71695	AT1G71695	+	+		+	+	+	+	+	+
Oxido-reductases	class III peroxidase	peroxidase (BdiPrx141)	B. distachyon	Os04g0689000	Bradi5g27220	AT1G71695	AT1G71695	+	+		+	+	+	+	+	+
Oxido-reductases	class III peroxidase	peroxidase (BdiPrx143)	B. distachyon	Os01g0327400	Bradi2g12228	AT1G71695	AT1G71695				+	+
Oxido-reductases	blue copper binding protein	plastocyanin (blue copper binding protein)	B. distachyon	Os08g0137800	Bradi1g24125	AT2G31050		+	+			+
Oxido-reductases	blue copper binding protein	plastocyanin (blue copper binding protein)	B. distachyon	Os03g0115000	Bradi1g77560	AT1G64640		+			+		+	+	+	+
Oxido-reductases	blue copper binding protein	plastocyanin (blue copper binding protein)	B. distachyon	Os03g0850900	Bradi1g01610	AT2G02850	AT2G02850	+
Oxido-reductases	blue copper binding protein	plastocyanin (blue copper binding protein)	B. distachyon	Os08g0273300	Bradi3g19540	AT5G57920		+			+		+	+	+	+
Oxido-reductases	blue copper binding protein	plastocyanin (blue copper binding protein)	B. distachyon	Os07g0570600	Bradi1g24120	AT5G26330		+	+		+	+	+	+	+	+
Oxido-reductases	blue copper binding protein	plastocyanin (blue copper binding protein)	B. distachyon	Os03g0709300	Bradi1g11240	AT2G02850	AT2G02850	+	+		+	+	+	+	+	+
Oxido-reductases	blue copper binding protein	plastocyanin (blue copper binding protein)	B. distachyon	Os07g0112700	Bradi1g59120	AT2G27035		+	+		+	+		+	+	+
Oxido-reductases	blue copper binding protein	plastocyanin (blue copper binding protein)	B. distachyon	Os01g0788700	Bradi2g52155	AT3G20570	AT3G20570		+		+	+
Oxido-reductases	blue copper binding protein	plastocyanin (blue copper binding protein)	B. distachyon	Os07g0105000	Bradi1g59510	AT2G32300					+			+	+
Oxido-reductases	blue copper binding protein	plastocyanin (blue copper binding protein)	B. distachyon	Os06g0218600	Bradi1g45710	AT1G72230	AT1G72230				+	+		+	+	+
Oxido-reductases	blue copper binding protein	plastocyanin (blue copper binding protein)	B. distachyon	Os08g0137800	Bradi1g04690	AT5G26330			+		+	+
Oxido-reductases	blue copper binding protein	plastocyanin (blue copper binding protein)	B. distachyon	Os03g0709300	Bradi1g43860	AT2G02850	AT2G02850					+	+	+	+	+
Oxido-reductases	blue copper binding protein	plastocyanin (blue copper binding protein)	B. distachyon	Os06g0681200	Bradi1g32840	AT3G20570	AT3G20570		+			+	+	+	+	+
Oxido-reductases	blue copper binding protein	plastocyanin (blue copper binding protein)	B. distachyon	Os09g0572700	Bradi3g09240	AT5G26330			+					+	+
Oxido-reductases	blue copper binding protein	plastocyanin (blue copper binding protein)	B. distachyon		Bradi2g06290	AT4G28365							+	+	+	+
Oxido-reductases	blue copper binding protein	plastocyanin (blue copper binding protein)	B. distachyon		Bradi3g09630	AT2G02850	AT2G02850						+	+	+	+
Oxido-reductases	blue copper binding protein	plastocyanin (blue copper binding protein)	B. distachyon		Bradi2g50790	AT2G27035								+	+	+
Oxido-reductases	blue copper binding protein	plastocyanin (blue copper binding protein)	B. distachyon		Bradi4g32680	AT1G72230	AT1G72230							+	+	+
Oxido-reductases	laccase	laccase	B. distachyon	Os11g0696900	Bradi3g59210	AT5G09360		+			+	+
Oxido-reductases	laccase	laccase	B. distachyon	Os11g0696900	Bradi3g59187	AT5G09360						+
Oxido-reductases	laccase	laccase	B. distachyon	Os12g0259800	Bradi4g39330	AT3G09220	AT3G09220		+
Oxido-reductases	multicopper oxidase	multicopper oxidase	B. distachyon	Os06g0104300	Bradi1g52200	AT4G12420	AT4G12420	+	+		+	+	+	+	+	+
Oxido-reductases	multicopper oxidase	multicopper oxidase	B. distachyon	Os07g0510900	Bradi1g26470	AT1G76160	AT1G76160	+			+	+	+	+	+	+
Oxido-reductases	multicopper oxidase	multicopper oxidase	B. distachyon	Os06g0678800	Bradi1g32470	AT1G76160	AT1G76160	+			+		+	+	+	+
Oxido-reductases	multicopper oxidase	multicopper oxidase	B. distachyon		Bradi2g01850	AT1G23010							+	+	+	+
Oxido-reductases	multicopper oxidase	multicopper oxidase	B. distachyon		XP_003563398	AT1G76160	AT1G76160			+
Oxido-reductases	multicopper oxidase	multicopper oxidase	B. distachyon		XP_003563730	AT5G21100	AT5G21100			+
Oxido-reductases	berberine-bridge oxido-reductase	berberine-bridge enzyme (S)-reticulin:oxygen oxido-reductase	B. distachyon		Bradi5g02900	AT4G20820							+	+	+	+
Oxido-reductases		amine oxidase	B. distachyon		Bradi5g04070	AT4G12290							+
Oxido-reductases		expressed protein (FAD binding domain)	B. distachyon		Bradi2g05580	AT1G75450							+	+	+	+
Oxido-reductases		expressed protein (FAD binding domain)	B. distachyon		Bradi2g06030	AT5G56970								+	+
Oxido-reductases		expressed protein (GMC oxido-reductase domain)	B. distachyon		Bradi5g18890	AT1G12570	AT1G12570							+	+	+
Oxido-reductases		expressed protein (thioredoxin fold)	B. distachyon	Os09g0542200	Bradi4g36730	AT1G20225	AT1G20225	+	+		+	+	+
Oxido-reductases		expressed protein (thioredoxin fold)	B. distachyon		Bradi5g04030	AT1G20225	AT1G20225						+	+	+	+
Oxido-reductases		thiol reductase (GILT family)	B. distachyon	Os03g0295800	Bradi1g65250	AT1G07080	AT1G07080	+	+		+	+	+	+	+	+
Proteases	Asp protease	Asp protease (Peptidase family A1)	B. distachyon	Os06g0610800	Bradi1g36160	AT5G10770	AT5G10770	+					+	+	+	+
Proteases	Asp protease	Asp protease (Peptidase family A1)	B. distachyon	Os01g0598600	Bradi2g42650	AT1G01300	AT1G01300	+			+			+	+	+
Proteases	Asp protease	Asp protease (Peptidase family A1)	B. distachyon	Os12g0177500	Bradi4g41210	AT4G33490	AT4G33490	+	+		+	+	+	+	+	+
Proteases	Asp protease	Asp protease (Peptidase family A1)	B. distachyon	Os04g0685200	Bradi5g26620	AT3G52500	AT3G52500	+			+			+	+	+
Proteases	Asp protease	Asp protease (Peptidase family A1)	B. distachyon	Os03g0186900	Bradi1g72110	AT1G09750	AT1G09750	+					+	+	+	+
Proteases	Asp protease	Asp protease (Peptidase family A1)	B. distachyon	Os04g0448300	Bradi4g12160	AT2G03200		+	+
Proteases	Asp protease	Asp protease (Peptidase family A1)	B. distachyon	Os02g0720900	Bradi3g56660	AT5G10770	AT5G10770	+	+		+	+	+	+	+	+
Proteases	Asp protease	Asp protease (Peptidase family A1)	B. distachyon	Os07g0658600	Bradi1g19070	AT3G54400	AT3G54400	+			+			+	+	+
Proteases	Asp protease	Asp protease (Peptidase family A1)	B. distachyon	Os12g0583300	Bradi4g03390	AT2G03200		+	+
Proteases	Asp protease	Asp protease (Peptidase family A1)	B. distachyon	Os06g0118700	Bradi1g50760	AT5G10770	AT5G10770	+	+		+	+		+	+
Proteases	Asp protease	Asp protease (Peptidase family A1)	B. distachyon	Os01g0937000	Bradi2g02120	AT1G03230	AT1G03230	+	+		+	+	+	+	+	+
Proteases	Asp protease	Asp protease (Peptidase family A1)	B. distachyon	Os06g0121800	Bradi1g49410	AT5G10770	AT5G10770	+			+		+	+	+	+
Proteases	Asp protease	Asp protease (Peptidase family A1)	B. distachyon	Os05g0402900	Bradi2g25850	AT1G03220	AT1G03220		+		+	+	+			+
Proteases	Asp protease	Asp protease (Peptidase family A1)	B. distachyon	Os04g0228000	Bradi1g30230	AT4G35880			+			+		+	+	+
Proteases	Asp protease	Asp protease (Peptidase family A1)	B. distachyon	Os01g0937100	Bradi2g60210	AT1G03230	AT1G03230					+
Proteases	Asp protease	Asp protease (Peptidase family A1)	B. distachyon	Os09g0542100	Bradi4g36720	AT4G35880			+				+	+	+	+
Proteases	Asp protease	Asp protease (Peptidase family A1)	B. distachyon		Bradi2g17030	AT3G12700	AT3G12700						+	+	+	+
Proteases	Asp protease	Asp protease (Peptidase family A1)	B. distachyon		Bradi1g22850	AT5G43100							+	+	+	+
Proteases	Asp protease	Asp protease (Peptidase family A1)	B. distachyon		Bradi5g11690	AT2G03200							+	+		+
Proteases	Asp protease	Asp protease (Peptidase family A1)	B. distachyon		Bradi2g02140	AT5G48430	AT5G48430						+	+	+	+
Proteases	Asp protease	Asp protease (Peptidase family A1)	B. distachyon		Bradi2g02660	AT1G25510								+
Proteases	Asp protease	Asp protease (Peptidase family A1)	B. distachyon		Bradi2g04920	AT1G64830								+	+	+
Proteases	Asp protease	Asp protease (Peptidase family A1)	B. distachyon		Bradi2g60220	AT5G48430	AT5G48430							+
Proteases	Asp protease	Asp protease (Peptidase family A1)	B. distachyon		Bradi4g23670	AT4G33490	AT4G33490							+	+	+
Proteases	Asp protease	Asp protease (phytepsin) (Peptidase family A1, A01.020, MEROPS)	B. distachyon		Bradi2g16160	AT1G11910	AT1G11910							+	+	+
Proteases	Asp protease	Asp protease	B. distachyon		XP_003558637	AT1G09750	AT1G09750			+
Proteases	Asp protease	Asp protease	B. distachyon		XP_003568979	AT1G11910	AT1G11910			+
Proteases	Cys protease	Cys protease (papain family) (Peptidase family C1A)	B. distachyon	Os05g0310500	Bradi1g09730	AT1G02305	AT1G02305	+	+		+	+	+	+	+	+
Proteases	Cys protease	Cys protease (papain family) (Peptidase family C1A)	B. distachyon	Os04g0650000	Bradi5g24027	AT1G47128	AT1G47128	+	+		+	+		+	+	+
Proteases	Cys protease	Cys protease (papain family) (Peptidase family C1A)	B. distachyon	Os05g0108600	Bradi2g39320	AT4G35350	AT4G35350	+			+	+
Proteases	Cys protease	Cys protease (papain family) (Peptidase family C1A)	B. distachyon	Os09g0381400	Bradi1g22750	AT5G45890	AT5G45890	+	+		+	+
Proteases	Cys protease	Cys protease (papain family) (Peptidase family C1A)	B. distachyon	Os05g0508300	Bradi2g20460	AT1G09850			+		+	+		+	+	+
Proteases	Cys protease	Cys protease (papain family) (Peptidase family C1A)	B. distachyon	Os04g0670200	Bradi5g25637	AT1G47128	AT1G47128				+			+	+	+
Proteases	Cys protease	Cys protease (papain family) (Peptidase family C1A)	B. distachyon	Os09g0562700	Bradi4g38037	AT5G45890	AT5G45890		+		+	+		+	+	+
Proteases	Cys protease	Cys protease (papain family) (Peptidase family C1A)	B. distachyon	Os09g0381400	Bradi4g07130	AT5G45890	AT5G45890		+		+	+
Proteases	Cys protease	Cys protease (papain family) (Peptidase family C1A)	B. distachyon	Os02g0469600	Bradi3g43290	AT4G39090	AT4G39090					+	+	+	+	+
Proteases	Cys protease	Cys protease (papain family) (Peptidase family C1A)	B. distachyon	Os09g0442300	Bradi4g31440	AT5G60360	AT5G60360		+			+
Proteases	Cys protease	Cys protease (papain family) (Peptidase family C1A)	B. distachyon		Bradi1g09737	AT1G02305	AT1G02305							+	+	+
Proteases	Cys protease	Cys protease (papain family) (Peptidase family C1A)	B. distachyon		Bradi5g06765	AT4G39090	AT4G39090							+	+
Proteases	Cys protease	peptidase family C13 (legumain family)	B. distachyon		Bradi3g50100	AT1G62710							+	+	+	+
Proteases	Cys protease	peptidase family C13 (legumain family)	B. distachyon		Bradi5g16960	AT1G62710							+	+	+	+
Proteases	Cys protease	peptidase family C13 (legumain family)	B. distachyon		Bradi2g41270	AT4G32940	AT4G32940							+	+	+
Proteases	Cys protease	peptidase family C13 (legumain family)	B. distachyon		Bradi4g30110	AT2G25940								+	+	+
Proteases	peptidase C26	peptidase C26	B. distachyon	Os05g0517500	Bradi2g19700	AT1G78680	AT1G78680	+					+	+	+	+
Proteases	Ser protease	Ser protease (subtilisin) (Peptidase family S8)	B. distachyon	Os04g0573300	Bradi5g18910	AT5G51750	AT5G51750	+					+	+	+	+
Proteases	Ser protease	Ser protease (subtilisin) (Peptidase family S8)	B. distachyon	Os10g0394200	Bradi4g41420	AT2G05920	AT2G05920	+			+			+	+
Proteases	Ser protease	Ser protease (subtilisin) (Peptidase family S8)	B. distachyon	Os04g0430700	Bradi5g10210	AT5G67360	AT5G67360	+	+		+	+		+	+
Proteases	Ser protease	Ser protease (subtilisin) (Peptidase family S8)	B. distachyon	Os05g0435800	Bradi2g24220	AT2G05920	AT2G05920	+	+
Proteases	Ser protease	Ser protease (subtilisin) (Peptidase family S8)	B. distachyon	Os02g0780200	Bradi2g51440	AT3G14067	AT3G14067	+	+		+	+		+	+	+
Proteases	Ser protease	Ser protease (subtilisin) (Peptidase family S8)	B. distachyon	Os03g0761500	Bradi1g07840	AT5G67360	AT5G67360	+			+		+	+	+	+
Proteases	Ser protease	Ser protease (subtilisin) (Peptidase family S8)	B. distachyon	Os02g0779200	Bradi3g57140	AT3G14067	AT3G14067	+					+	+	+	+
Proteases	Ser protease	Ser protease (subtilisin) (Peptidase family S8)	B. distachyon	Os03g0605300	Bradi1g14860	AT5G67360	AT5G67360	+	+		+	+	+	+	+	+
Proteases	Ser protease	Ser protease (subtilisin) (Peptidase family S8)	B. distachyon	Os02g0779200	Bradi3g57130	AT3G14067	AT3G14067				+	+		+	+	+
Proteases	Ser protease	Ser protease (subtilisin) (Peptidase family S8)	B. distachyon		Bradi1g77260	AT1G04110	AT1G04110						+	+		+
Proteases	Ser protease	Ser protease (subtilisin) (Peptidase family S8)	B. distachyon		Bradi4g11640	AT1G04110	AT1G04110						+	+	+	+
Proteases	Ser protease	Ser protease (subtilisin) (Peptidase family S8)	B. distachyon		Bradi2g51130	AT5G44530	AT5G44530						+	+	+	+
Proteases	Ser protease	Ser protease (subtilisin) (Peptidase family S8)	B. distachyon		Bradi4g31360	AT2G05920	AT2G05920							+
Proteases	Ser carboxypeptidase	Ser carboxypeptidase (Peptidase family S10)	B. distachyon	Os01g0158200	Bradi2g00240	AT2G35780	AT2G35780	+					+	+	+	+
Proteases	Ser carboxypeptidase	Ser carboxypeptidase (Peptidase family S10)	B. distachyon	Os03g0392600	Bradi1g60610	AT2G27920	AT2G27920	+					+	+	+	+
Proteases	Ser carboxypeptidase	Ser carboxypeptidase (Peptidase family S10)	B. distachyon	Os02g0634700	Bradi3g49590	AT5G23210	AT5G23210	+	+		+		+	+	+	+
Proteases	Ser carboxypeptidase	Ser carboxypeptidase (Peptidase family S10)	B. distachyon	Os02g0114200	Bradi3g01320	AT3G45010	AT3G45010	+	+		+	+	+	+	+	+
Proteases	Ser carboxypeptidase	Ser carboxypeptidase (Peptidase family S10)	B. distachyon	Os11g0213600	Bradi4g22510	AT5G42240	AT5G42240	+	+		+	+		+	+	+
Proteases	Ser carboxypeptidase	Ser carboxypeptidase (Peptidase family S10)	B. distachyon	Os08g0560500	Bradi3g43020	AT2G27920	AT2G27920	+	+		+	+	+	+	+	+
Proteases	Ser carboxypeptidase	Ser carboxypeptidase (Peptidase family S10)	B. distachyon	Os07g0656900	Bradi1g19230	AT3G63470	AT3G63470	+	+		+	+	+	+	+	+
Proteases	Ser carboxypeptidase	Ser carboxypeptidase (Peptidase family S10)	B. distachyon	Os05g0582800	Bradi2g15340	AT1G15000	AT1G15000	+			+	+	+	+	+	+
Proteases	Ser carboxypeptidase	Ser carboxypeptidase (Peptidase family S10)	B. distachyon	Os02g0794500	Bradi3g54000	AT4G30610	AT4G30610	+					+	+	+	+
Proteases	Ser carboxypeptidase	Ser carboxypeptidase (Peptidase family S10)	B. distachyon	Os12g0257000	Bradi4g39350	AT4G12910	AT4G12910		+
Proteases	Ser carboxypeptidase	Ser carboxypeptidase (Peptidase family S10)	B. distachyon		Bradi5g24300	AT5G23210	AT5G23210						+	+	+	+
Proteases	Ser carboxypeptidase	Ser carboxypeptidase (Peptidase family S10)	B. distachyon		Bradi1g60600	AT2G27920	AT2G27920						+	+	+	+
Proteases	Ser carboxypeptidase	Ser carboxypeptidase (Peptidase family S10)	B. distachyon		Bradi1g11567	AT3G07990	AT3G07990						+	+	+	+
Proteases	Ser carboxypeptidase	Ser carboxypeptidase (Peptidase family S10)	B. distachyon		Bradi2g35197	AT3G07990	AT3G07990						+	+	+	+
Proteases	Ser carboxypeptidase	Ser carboxypeptidase (Peptidase family S10)	B. distachyon		XP_003572138	AT2G23000				+
Proteases	Ser carboxypeptidase	Ser carboxypeptidase (Peptidase family S10)	B. distachyon		XP_003572139	AT1G73270				+
Proteases	Ser carboxypeptidase	Ser carboxypeptidase (Peptidase family S10)	B. distachyon		XP_003573745	AT5G09640				+
Proteases	Ser carboxypeptidase	Ser carboxypeptidase (Peptidase family S10)	B. distachyon		Bradi2g12450	AT3G17180								+	+	+
Proteases	Ser carboxypeptidase	Ser carboxypeptidase (Peptidase family S10)	B. distachyon		Bradi2g54150	AT3G07990	AT3G07990							+	+	+
Proteases	Ser carboxypeptidase	Ser carboxypeptidase (Peptidase family S10)	B. distachyon		Bradi3g21350	AT5G09640								+	+	+
Proteases	Ser carboxypeptidase	Ser carboxypeptidase (Peptidase family S10)	B. distachyon		Bradi3g34610	AT2G23000								+	+	+
Proteases	Ser carboxypeptidase	Ser carboxypeptidase (Peptidase family S10)	B. distachyon		Bradi3g21550	AT1G73300										+
Proteases	peptidase family S28	Pro-Xaa carboxypeptidase	B. distachyon	Os01g0767100	Bradi2g51000	AT5G65760	AT5G65760		+			+	+	+	+	+
Proteases	peptidase family S28	Pro-Xaa carboxypeptidase	B. distachyon	Os10g0511400	Bradi3g30640	AT4G36195	AT4G36195		+				+	+	+	+
Proteases	peptidase family S28	Pro-Xaa carboxypeptidase	B. distachyon	Os10g0511600	Bradi3g30630	AT4G36195	AT4G36195		+				+	+	+	+
Proteases	peptidase family S28	Pro-Xaa carboxypeptidase	B. distachyon	Os06g0647400	Bradi1g30830	AT2G24280			+				+	+	+	+
Proteases	peptidase family S28	Pro-Xaa carboxypeptidase	B. distachyon		XP_003569899	AT5G65760	AT5G65760			+
Proteases		peptidase family M20/M25/M40	B. distachyon		XP_003577703	AT5G43600				+
Proteases	peptidase family M20	peptidase family M20/M25/M40	B. distachyon		XP_003572375	AT4G38220				+
Proteases	peptidase family M20	peptidase family M20/M25/M40	B. distachyon		XP_003564110	AT1G44820	AT1G44820			+
Proteins related to lipid metabolism	lipid transfer protein (LTP)	lipid transfer protein/trypsin-alpha amylase inhibitor	B. distachyon		Bradi1g20670	AT2G13820	AT2G13820	+	+					+	+	+
Proteins related to lipid metabolism	lipid transfer protein (LTP)	lipid transfer protein/trypsin-alpha amylase inhibitor	B. distachyon	Os03g0804200	Bradi1g04930	AT2G44300		+	+		+	+	+	+	+	+
Proteins related to lipid metabolism	lipid transfer protein (LTP)	lipid transfer protein/trypsin-alpha amylase inhibitor	B. distachyon	Os01g0822900	Bradi2g53570	AT5G01870		+			+
Proteins related to lipid metabolism	lipid transfer protein (LTP)	lipid transfer protein/trypsin-alpha amylase inhibitor	B. distachyon	Os04g0415800	Bradi5g09610	AT5G05960	AT5G05960	+			+	+
Proteins related to lipid metabolism	lipid transfer protein (LTP)	lipid transfer protein/trypsin-alpha amylase inhibitor	B. distachyon	Os12g0114500	Bradi1g21870	AT5G59320	AT5G59320	+			+	+	+
Proteins related to lipid metabolism	lipid transfer protein (LTP)	lipid transfer protein/trypsin-alpha amylase inhibitor	B. distachyon	Os12g0115000	Bradi4g25750	AT3G51590		+	+		+	+	+
Proteins related to lipid metabolism	lipid transfer protein (LTP)	lipid transfer protein/trypsin-alpha amylase inhibitor	B. distachyon	Os11g0427800	Bradi4g44410	AT2G38540	AT2G38540	+	+		+	+	+
Proteins related to lipid metabolism	lipid transfer protein (LTP)	lipid transfer protein/trypsin-alpha amylase inhibitor	B. distachyon	Os12g0115500	Bradi4g44400	AT5G59320	AT5G59320	+	+		+	+	+
Proteins related to lipid metabolism	lipid transfer protein (LTP)	lipid transfer protein/trypsin-alpha amylase inhibitor	B. distachyon	Os03g0385400	Bradi1g60970	AT5G64080			+		+	+
Proteins related to lipid metabolism	lipid transfer protein (LTP)	lipid transfer protein/trypsin-alpha amylase inhibitor	B. distachyon	Os01g0849000	Bradi2g54970	AT5G05960	AT5G05960				+	+
Proteins related to lipid metabolism	lipid transfer protein (LTP)	lipid transfer protein/trypsin-alpha amylase inhibitor	B. distachyon	Os10g0505700	Bradi3g30300	AT1G66850			+		+	+			+	+
Proteins related to lipid metabolism	lipid transfer protein (LTP)	lipid transfer protein/trypsin-alpha amylase inhibitor	B. distachyon	Os05g0160300	Bradi2g30490	AT3G53980	AT3G53980					+
Proteins related to lipid metabolism	lipid transfer protein (LTP)	lipid transfer protein/trypsin-alpha amylase inhibitor	B. distachyon		Bradi1g54560	AT2G44300							+
Proteins related to lipid metabolism	lipid transfer protein (LTP)	lipid transfer protein/trypsin-alpha amylase inhibitor	B. distachyon		Bradi2g39910								+		+	+
Proteins related to lipid metabolism	lipid transfer protein (LTP)	lipid transfer protein/trypsin-alpha amylase inhibitor	B. distachyon		Bradi4g03950	AT5G54740							+	+	+	+
Proteins related to lipid metabolism	lipid transfer protein (LTP)	lipid transfer protein/trypsin-alpha amylase inhibitor	B. distachyon		Bradi1g54000								+	+	+	+
Proteins related to lipid metabolism	lipid transfer protein (LTP)	lipid transfer protein/trypsin-alpha amylase inhibitor	B. distachyon		Bradi1g50307	AT1G61360							+		+	+
Proteins related to lipid metabolism	lipid transfer protein (LTP)	lipid transfer protein/trypsin-alpha amylase inhibitor	B. distachyon		Bradi2g39940	AT2G31380							+	+	+	+
Proteins related to lipid metabolism	lipid transfer protein (LTP)	lipid transfer protein/trypsin-alpha amylase inhibitor	B. distachyon		Bradi1g77820	AT3G18280	AT3G18280						+	+	+	+
Proteins related to lipid metabolism	lipid transfer protein (LTP)	lipid transfer protein/trypsin-alpha amylase inhibitor	B. distachyon		Bradi2g38530	AT1G66510							+	+		+
Proteins related to lipid metabolism	lipid transfer protein (LTP)	lipid transfer protein/trypsin-alpha amylase inhibitor	B. distachyon		Bradi1g53990								+	+	+	+
Proteins related to lipid metabolism	lipid transfer protein (LTP)	lipid transfer protein/trypsin-alpha amylase inhibitor	B. distachyon		Bradi2g39920								+	+	+	+
Proteins related to lipid metabolism	lipid transfer protein (LTP)	lipid transfer protein/trypsin-alpha amylase inhibitor	B. distachyon		Bradi1g04430	AT5G59320	AT5G59320							+	+	+
Proteins related to lipid metabolism	lipid transfer protein (LTP)	lipid transfer protein/trypsin-alpha amylase inhibitor	B. distachyon		Bradi1g50200									+	+	+
Proteins related to lipid metabolism	lipid transfer protein (LTP)	lipid transfer protein/trypsin-alpha amylase inhibitor	B. distachyon		Bradi1g50300									+	+	+
Proteins related to lipid metabolism	lipid transfer protein (LTP)	lipid transfer protein/trypsin-alpha amylase inhibitor	B. distachyon		Bradi2g20860	AT3G25660								+		+
Proteins related to lipid metabolism	lipid transfer protein (LTP)	lipid transfer protein/trypsin-alpha amylase inhibitor	B. distachyon		Bradi1g53970											+
Proteins related to lipid metabolism	lipid transfer protein (LTP)	lipid transfer protein/trypsin-alpha amylase inhibitor	B. distachyon		Bradi2g20910											+
Proteins related to lipid metabolism	GDSL family	lipase acylhydrolase (GDSL family)	B. distachyon	Os12g0566700	Bradi5g02077	AT4G28780	AT4G28780	+
Proteins related to lipid metabolism	GDSL family	lipase acylhydrolase (GDSL family)	B. distachyon	Os07g0586200	Bradi1g23120	AT3G26430		+					+	+	+	+
Proteins related to lipid metabolism	GDSL family	lipase acylhydrolase (GDSL family)	B. distachyon	Os06g0148200	Bradi1g50970	AT3G16370	AT3G16370	+					+	+	+	+
Proteins related to lipid metabolism	GDSL family	lipase acylhydrolase (GDSL family)	B. distachyon	Os02g0740400	Bradi3g59722	AT5G55050		+
Proteins related to lipid metabolism	GDSL family	lipase acylhydrolase (GDSL family)	B. distachyon	Os05g0209600	Bradi2g32540	AT5G45910		+	+		+	+	+	+	+	+
Proteins related to lipid metabolism	GDSL family	lipase acylhydrolase (GDSL family)	B. distachyon	Os03g0844600	Bradi1g01920	AT3G48460	AT3G48460	+			+		+	+	+	+
Proteins related to lipid metabolism	GDSL family	lipase acylhydrolase (GDSL family)	B. distachyon	Os06g0531900	Bradi1g38780	AT5G45910		+			+		+	+	+	+
Proteins related to lipid metabolism	GDSL family	lipase acylhydrolase (GDSL family)	B. distachyon	Os06g0156600	Bradi1g49010	AT5G45910		+			+	+	+	+	+	+
Proteins related to lipid metabolism	GDSL family	lipase acylhydrolase (GDSL family)	B. distachyon	Os06g0157000	Bradi1g48870	AT5G45910		+	+		+	+	+	+	+	+
Proteins related to lipid metabolism	GDSL family	lipase acylhydrolase (GDSL family)	B. distachyon	Os06g0148200	Bradi1g50897	AT3G16370	AT3G16370	+			+	+
Proteins related to lipid metabolism	GDSL family	lipase acylhydrolase (GDSL family)	B. distachyon	Os02g0740400	Bradi3g59714	AT5G15720	AT5G15720					+
Proteins related to lipid metabolism	GDSL family	lipase acylhydrolase (GDSL family)	B. distachyon	Os07g0586100	Bradi1g23130	AT3G26430			+
Proteins related to lipid metabolism	GDSL family	lipase acylhydrolase (GDSL family)	B. distachyon		Bradi2g06940	AT5G45910							+	+	+	+
Proteins related to lipid metabolism	GDSL family	lipase acylhydrolase (GDSL family)	B. distachyon		Bradi1g49000	AT5G45910							+
Proteins related to lipid metabolism	GDSL family	lipase acylhydrolase (GDSL family)	B. distachyon		Bradi2g06980	AT5G45910								+	+	+
Proteins related to lipid metabolism	GDSL family	lipase acylhydrolase (GDSL family)	B. distachyon		Bradi2g48760	AT5G45670	AT5G45670							+		+
Proteins related to lipid metabolism	GDSL family	lipase acylhydrolase (GDSL family)	B. distachyon		Bradi2g53830	AT1G58430								+	+	+
Proteins related to lipid metabolism	GDSL family	lipase acylhydrolase (GDSL family)	B. distachyon		Bradi4g08597	AT2G04570								+	+	+
Proteins related to lipid metabolism		phospholipase C/P1 nuclease	B. distachyon	Os04g0652700	Bradi5g24430	AT1G68290	AT1G68290		+				+	+	+	+
Proteins related to lipid metabolism		phospholipase C/P1 nuclease	B. distachyon		Bradi2g01967	AT1G68290	AT1G68290							+	+	+
Proteins related to lipid metabolism		phospholipase D	B. distachyon	Os06g0649900	Bradi1g30930							+		+	+
Proteins related to lipid metabolism		glycerophosphoryl diester phosphodiesterase	B. distachyon	Os08g0503200	Bradi3g39790	AT5G55480	AT5G55480		+		+	+	+
Proteins related to lipid metabolism		glycerophosphoryl diester phosphodiesterase	B. distachyon	Os02g0588500	Bradi3g47340	AT4G26690	AT4G26690		+		+		+	+	+	+
Proteins related to lipid metabolism		glycerophosphoryl diester phosphodiesterase	B. distachyon		Bradi1g14983	AT5G08030							+	+	+	+
Proteins related to lipid metabolism		glycerophosphoryl diester phosphodiesterase	B. distachyon		Bradi2g50710	AT5G08030							+	+	+	+
Proteins related to lipid metabolism		glycerophosphoryl diester phosphodiesterase	B. distachyon		Bradi5g13120	AT4G26690	AT4G26690						+	+	+	+
Proteins related to lipid metabolism		glycerophosphoryl diester phosphodiesterase	B. distachyon		XP_003575252	AT4G26690	AT4G26690			+
Proteins related to lipid metabolism		glycerophosphoryl diester phosphodiesterase	B. distachyon		Bradi3g06402	AT5G58170								+		+
Proteins related to lipid metabolism		lecithin:cholesterol/phospholipid:diacylglycerol acyltransferase	B. distachyon		XP_003568079	AT1G27480				+
Proteins related to lipid metabolism		lecithin:cholesterol/phospholipid:diacylglycerol acyltransferase	B. distachyon		Bradi1g69250	AT1G27480								+	+
Proteins related to lipid metabolism		expressed protein (phospholipase C, phosphatidylinositol-specific, X domain)	B. distachyon	Os08g0103500	Bradi3g13100	AT4G36945	AT4G36945	+	+		+	+	+	+	+	+
Proteins related to lipid metabolism		expressed protein (phospholipase C, phosphatidylinositol-specific, X domain)	B. distachyon	Os04g0430200	Bradi5g10177	AT1G49740	AT1G49740		+					+	+	+
Proteins related to lipid metabolism		expressed protein (phospholipase C, phosphatidylinositol-specific, X domain)	B. distachyon		Bradi4g08470	AT5G67130	AT5G67130						+
Proteins related to lipid metabolism		expressed protein (phospholipase C, phosphatidylinositol-specific, X domain)	B. distachyon		Bradi4g27280	AT1G13680							+	+	+	+
Proteins related to lipid metabolism		expressed protein (lipase/lipooxygenase domain, PLAT/LH2)	B. distachyon		Bradi3g58920	AT4G39730								+	+	+
Proteins related to lipid metabolism		expressed protein (MD-2-related lipid-recognition (ML) domain)	B. distachyon	Os07g0159800	Bradi1g57110	AT3G11780	AT3G11780	+	+		+		+	+	+	+
Proteins with interaction domains (with proteins or polysaccharides)	pectin methyl esterase inhibitor (PMEI)	plant invertase/pectin methylesterase inhibitor (PMEI)	B. distachyon	Os04g0106000	Bradi5g02165	AT4G12390	AT4G12390	+					+	+	+	+
Proteins with interaction domains (with proteins or polysaccharides)	pectin methyl esterase inhibitor (PMEI)	plant invertase/pectin methylesterase inhibitor (PMEI)	B. distachyon		Bradi4g26470	AT3G04070							+	+		+
Proteins with interaction domains (with proteins or polysaccharides)	pectin methyl esterase inhibitor (PMEI)	plant invertase/pectin methylesterase inhibitor (PMEI)	B. distachyon		Bradi5g11090	AT3G17220							+	+	+	+
Proteins with interaction domains (with proteins or polysaccharides)	pectin methyl esterase inhibitor (PMEI)	plant invertase/pectin methylesterase inhibitor (PMEI)	B. distachyon		Bradi3g45100	AT5G46930							+	+	+	+
Proteins with interaction domains (with proteins or polysaccharides)	pectin methyl esterase inhibitor (PMEI)	plant invertase/pectin methylesterase inhibitor (PMEI)	B. distachyon		Bradi1g34920	AT1G62770	AT1G62770						+			+
Proteins with interaction domains (with proteins or polysaccharides)	pectin methyl esterase inhibitor (PMEI)	plant invertase/pectin methylesterase inhibitor (PMEI)	B. distachyon		Bradi2g32980	AT3G25270							+	+	+	+
Proteins with interaction domains (with proteins or polysaccharides)	pectin methyl esterase inhibitor (PMEI)	plant invertase/pectin methylesterase inhibitor (PMEI)	B. distachyon		Bradi4g26280	AT5G46990								+	+
Proteins with interaction domains (with proteins or polysaccharides)	protease inhibitor	proteinase inhibitor family I3 (Kunitz-P family)	B. distachyon		Bradi5g16290	AT1G17860	AT1G17860							+	+	+
Proteins with interaction domains (with proteins or polysaccharides)	protease inhibitor	proteinase inhibitor family I9	B. distachyon		Bradi1g28940	AT1G71950	AT1G71950							+	+	+
Proteins with interaction domains (with proteins or polysaccharides)	protease inhibitor	proteinase inhibitor family I9	B. distachyon		Bradi2g24260	AT1G71950	AT1G71950								+
Proteins with interaction domains (with proteins or polysaccharides)	protease inhibitor	proteinase inhibitor family I12 (Bowman-Birk serine- protease inhibitor)	B. distachyon	Os01g0131900	Bradi2g24810	AT3G02380		+	+					+	+	+
Proteins with interaction domains (with proteins or polysaccharides)	protease inhibitor	proteinase inhibitor family I12 (Bowman-Birk serine- protease inhibitor)	B. distachyon	Os03g0823400	Bradi1g03510	AT1G61420			+					+	+
Proteins with interaction domains (with proteins or polysaccharides)	protease inhibitor	proteinase inhibitor family I12 (Bowman-Birk serine- protease inhibitor)	B. distachyon	Os01g0127600	Bradi2g01920									+	+
Proteins with interaction domains (with proteins or polysaccharides)	protease inhibitor	proteinase inhibitor family I12 (Bowman-Birk serine- protease inhibitor)	B. distachyon	Os01g0131900	Bradi2g24820				+					+	+	+
Proteins with interaction domains (with proteins or polysaccharides)	protease inhibitor	proteinase inhibitor family I25 (cystatin family)	B. distachyon	Os01g0803200	Bradi2g52670	AT3G12490		+	+					+
Proteins with interaction domains (with proteins or polysaccharides)	protease inhibitor	proteinase inhibitor family I25 (cystatin family)	B. distachyon		Bradi1g70500	AT5G47550	AT5G47550							+	+
Proteins with interaction domains (with proteins or polysaccharides)	protease inhibitor	proteinase inhibitor family I25 (cystatin family)	B. distachyon		Bradi1g02200	AT5G47550	AT5G47550							+	+	+
Proteins with interaction domains (with proteins or polysaccharides)	protease inhibitor	proteinase inhibitor family I25 (cystatin family)	B. distachyon		Bradi5g06660	AT2G31980	AT2G31980							+
Proteins with interaction domains (with proteins or polysaccharides)	protease inhibitor	cystatin family	B. distachyon	Os03g0429000	Bradi1g22700	AT5G47550	AT5G47550		+		+	+		+	+	+
Proteins with interaction domains (with proteins or polysaccharides)	protease inhibitor	cystatin family	B. distachyon		Bradi1g22710	AT5G47550	AT5G47550				+	+	+	+	+	+
Proteins with interaction domains (with proteins or polysaccharides)	lectin	lectin (malectin)	B. distachyon		Bradi1g76910	AT4G00300							+	+	+	+
Proteins with interaction domains (with proteins or polysaccharides)	lectin	lectin (malectin)	B. distachyon		Bradi1g48230	AT1G56130							+	+	+	+
Proteins with interaction domains (with proteins or polysaccharides)	LRR protein	expressed protein (LRR domains)	B. distachyon	Os05g0104300	Bradi2g35490	AT5G06860	AT5G06860	+						+	+	+
Proteins with interaction domains (with proteins or polysaccharides)	LRR protein	expressed protein (LRR domains)	B. distachyon	Os07g0568700	Bradi1g24230	AT5G06860	AT5G06860	+	+		+	+				+
Proteins with interaction domains (with proteins or polysaccharides)	LRR protein	expressed protein (LRR domains)	B. distachyon	Os02g0138000	Bradi0009s00203	AT1G12040	AT1G12040				+			+	+	+
Proteins with interaction domains (with proteins or polysaccharides)	LRR protein	expressed protein (LRR domains)	B. distachyon	Os11g0514500	Bradi4g18280	AT1G71830			+		+
Proteins with interaction domains (with proteins or polysaccharides)	LRR protein	expressed protein (LRR domains)	B. distachyon	Os07g0176500	Bradi1g55720	AT3G22800	AT3G22800		+			+
Proteins with interaction domains (with proteins or polysaccharides)	LRR protein	expressed protein (LRR domains)	B. distachyon		Bradi2g52890	AT5G21090						+
Proteins with interaction domains (with proteins or polysaccharides)	LRR protein	expressed protein (LRR domains)	B. distachyon		Bradi3g39890	AT3G12610						+
Proteins with interaction domains (with proteins or polysaccharides)	LRR protein	expressed protein (LRR domains)	B. distachyon		Bradi3g50190	AT5G66330	AT5G66330					+	+	+	+	+
Proteins with interaction domains (with proteins or polysaccharides)	LRR protein	expressed protein (LRR domains)	B. distachyon		Bradi4g11650	AT4G03010						+
Proteins with interaction domains (with proteins or polysaccharides)		expressed protein (chitin-binding domain)	B. distachyon	Os04g0173800	Bradi4g09740	AT4G12020						+	+	+	+	+
Proteins with interaction domains (with proteins or polysaccharides)		expressed protein (chitin-binding domain)	B. distachyon	Os04g0173800	Bradi4g09750	AT4G12020					+		+	+	+	+
Proteins with interaction domains (with proteins or polysaccharides)		expressed protein (LysM domain)	B. distachyon	Os09g0548200	Bradi4g37090	AT2G17120	AT2G17120	+
Proteins with interaction domains (with proteins or polysaccharides)		expressed protein (LysM domain)	B. distachyon	Os03g0133400	Bradi1g76177	AT2G17120	AT2G17120	+	+				+	+	+	+
Proteins with interaction domains (with proteins or polysaccharides)		expressed protein (LysM domain)	B. distachyon		Bradi1g46200	AT1G21880	AT1G21880						+	+	+	+
Proteins with interaction domains (with proteins or polysaccharides)		expressed protein (X8 domain that may be involved in carbohydrate binding)	B. distachyon		Bradi3g14430	AT2G43670							+	+	+	+
Proteins with interaction domains (with proteins or polysaccharides)		expressed protein (X8 domain that may be involved in carbohydrate binding)	B. distachyon		Bradi2g08580	AT2G43670							+	+	+	+
Proteins with interaction domains (with proteins or polysaccharides)		expressed protein (Barwin domain, defense protein)	B. distachyon	Os11g0592000	Bradi4g14920	AT3G04720	AT3G04720		+			+		+		+
Signaling	fasciclin-like arabinogalactan protein (FLA)	fasciclin-like arabinogalactan protein	B. distachyon	Os08g0321000	Bradi4g34420	AT4G12730	AT4G12730	+	+		+	+	+	+	+	+
Signaling	fasciclin-like arabinogalactan protein (FLA)	fasciclin-like arabinogalactan protein	B. distachyon	Os05g0563600	Bradi2g16560	AT5G44130	AT5G44130	+	+		+	+	+	+	+	+
Signaling	fasciclin-like arabinogalactan protein (FLA)	fasciclin-like arabinogalactan protein	B. distachyon	Os03g0788600	Bradi1g06290	AT2G35860	AT2G35860	+				+	+	+	+	+
Signaling	fasciclin-like arabinogalactan protein (FLA)	fasciclin-like arabinogalactan protein	B. distachyon	Os05g0163300	Bradi2g34650	AT5G03170	AT5G03170	+	+		+	+
Signaling	fasciclin-like arabinogalactan protein (FLA)	fasciclin-like arabinogalactan protein	B. distachyon	Os01g0668100	Bradi2g46120	AT5G03170	AT5G03170	+					+	+	+	+
Signaling	fasciclin-like arabinogalactan protein (FLA)	fasciclin-like arabinogalactan protein	B. distachyon	Os08g0502400	Bradi3g39740	AT2G04780	AT2G04780	+			+		+	+	+	+
Signaling	fasciclin-like arabinogalactan protein (FLA)	fasciclin-like arabinogalactan protein	B. distachyon	Os05g0163300	Bradi2g00220	AT5G03170	AT5G03170				+	+
Signaling	fasciclin-like arabinogalactan protein (FLA)	fasciclin-like arabinogalactan protein	B. distachyon	Os08g0502400	Bradi4g33490	AT2G04780	AT2G04780				+	+
Signaling	fasciclin-like arabinogalactan protein (FLA)	fasciclin-like arabinogalactan protein	B. distachyon	Os04g0574200	Bradi5g18950	AT2G45470	AT2G45470				+		+	+	+	+
Signaling	fasciclin-like arabinogalactan protein (FLA)	fasciclin-like arabinogalactan protein	B. distachyon	Os07g0160600	Bradi1g57040	AT3G52370	AT3G52370					+	+	+	+	+
Signaling	fasciclin-like arabinogalactan protein (FLA)	fasciclin-like arabinogalactan protein	B. distachyon		Bradi4g33040	AT5G55730	AT5G55730						+	+	+	+
Signaling	fasciclin-like arabinogalactan protein (FLA)	fasciclin-like arabinogalactan protein	B. distachyon		Bradi1g43530	AT5G55730	AT5G55730						+	+	+	+
Signaling	fasciclin-like arabinogalactan protein (FLA)	fasciclin-like arabinogalactan protein	B. distachyon		Bradi3g56390	AT5G55730	AT5G55730						+	+	+	+
Signaling	fasciclin-like arabinogalactan protein (FLA)	fasciclin-like arabinogalactan protein	B. distachyon		Bradi1g76630	AT2G45470	AT2G45470						+	+	+	+
Signaling	fasciclin-like arabinogalactan protein (FLA)	fasciclin-like arabinogalactan protein	B. distachyon		Bradi2g23270	AT3G46550								+	+	+
Signaling	LRR-RLK	leucine-rich repeat receptor protein kinase	B. distachyon	Os01g0608000	Bradi2g43110	AT2G26730	AT2G26730	+			+	+	+	+	+	+
Signaling	LRR-RLK	leucine-rich repeat receptor protein kinase	B. distachyon	Os11g0107700	Bradi4g44797	AT3G51740	AT3G51740	+					+	+	+	+
Signaling	LRR-RLK	leucine-rich repeat receptor protein kinase	B. distachyon	Os01g0133900	Bradi2g02290	AT1G68400		+						+	+	+
Signaling	LRR-RLK	leucine-rich repeat receptor protein kinase	B. distachyon	Os03g0127700	Bradi1g76660	AT1G12460	AT1G12460	+			+			+	+	+
Signaling	LRR-RLK	leucine-rich repeat receptor protein kinase	B. distachyon		Bradi1g11430	AT1G48480							+	+	+	+
Signaling	LRR-RLK	leucine-rich repeat receptor protein kinase	B. distachyon		Bradi4g19600	AT2G01820	AT2G01820						+	+		+
Signaling	LRR-RLK	leucine-rich repeat receptor protein kinase	B. distachyon		Bradi5g19017	AT4G36180							+	+	+	+
Signaling	LRR-RLK	leucine-rich repeat receptor protein kinase	B. distachyon		Bradi3g53350	AT2G01820	AT2G01820						+	+	+	+
Signaling	LRR-RLK	leucine-rich repeat receptor protein kinase	B. distachyon		XP_003558467	AT3G17840	AT3G17840			+
Signaling	LRR-RLK	leucine-rich repeat receptor protein kinase	B. distachyon		XP_003565200	AT1G06840				+
Signaling	LRR-RLK	leucine-rich repeat receptor protein kinase	B. distachyon		XP_003561670	AT1G79620				+
Signaling	LRR-RLK	leucine-rich repeat receptor protein kinase	B. distachyon		XP_003558681	AT5G65700				+
Signaling	LRR-RLK	leucine-rich repeat receptor protein kinase	B. distachyon		Bradi1g54280	AT2G41820								+	+	+
Signaling	LRR-RLK	leucine-rich repeat receptor protein kinase	B. distachyon		Bradi2g53540	AT3G56370								+
Signaling	LRR-RLK	leucine-rich repeat receptor protein kinase	B. distachyon		Bradi2g61247	AT3G28040	AT3G28040							+	+
Signaling	LRR-RLK	leucine-rich repeat receptor protein kinase	B. distachyon		Bradi5g12540	AT4G23740								+	+
Signaling	LRR-RLK	leucine-rich repeat receptor protein kinase	B. distachyon		Bradi5g13960	AT3G28450	AT3G28450							+	+	+
Signaling	LRR-RLK	leucine-rich repeat receptor protein kinase	B. distachyon		Bradi5g15070	AT5G63930								+	+	+
Signaling	LRR-RLK	leucine-rich repeat receptor protein kinase	B. distachyon		Bradi5g24060	AT5G67200								+	+
Signaling		lectin receptor kinase (malectin domain)	B. distachyon		Bradi1g63320	AT3G51550							+	+	+	+
Signaling		lectin receptor kinase (malectin domain)	B. distachyon		XP_003561504	AT3G46290	AT3G46290			+
Miscellaneous		germin (cupin domain)	B. distachyon	Os08g0460000	Bradi3g37670	AT5G20630	AT5G20630	+			+			+	+	+
Miscellaneous		germin (cupin domain)	B. distachyon	Os08g0460000	Bradi3g37680	AT1G72610	AT1G72610	+
Miscellaneous		germin (cupin domain)	B. distachyon	Os01g0249200	Bradi2g08790	AT3G62020	AT3G62020	+	+		+	+		+	+	+
Miscellaneous		germin (cupin domain)	B. distachyon	Os05g0277500	Bradi4g06080	AT1G02335	AT1G02335	+	+		+	+	+	+	+	+
Miscellaneous		germin (cupin domain)	B. distachyon	Os01g0284500	Bradi2g11050	AT1G02335	AT1G02335				+	+		+	+	+
Miscellaneous		germin (cupin domain)	B. distachyon	Os02g0532500	Bradi3g44880	AT3G10080					+		+	+	+	+
Miscellaneous		germin (cupin domain)	B. distachyon	Os12g0154700	Bradi5g21910	AT5G39130			+
Miscellaneous		germin (cupin domain)	B. distachyon		Bradi1g11930	AT1G18980	AT1G18980						+	+	+	+
Miscellaneous		germin (cupin domain)	B. distachyon		Bradi1g11920	AT1G18980	AT1G18980							+	+	+
Miscellaneous	thaumatin	thaumatin (PR5)	B. distachyon	Os06g0691200	Bradi1g33540	AT1G73620	AT1G73620	+			+		+	+	+	+
Miscellaneous	thaumatin	thaumatin (PR5)	B. distachyon	Os01g0839900	Bradi2g54560	AT2G28790	AT2G28790	+			+		+	+	+	+
Miscellaneous	thaumatin	thaumatin (PR5)	B. distachyon	Os12g0568900	Bradi4g04180	AT2G28790	AT2G28790		+		+	+		+	+	+
Miscellaneous	thaumatin	thaumatin (PR5)	B. distachyon	Os12g0630500	Bradi4g05440	AT4G11650	AT4G11650		+			+		+	+
Miscellaneous	thaumatin	thaumatin (PR5)	B. distachyon	Os03g0661600	Bradi1g13070	AT4G11650	AT4G11650		+			+	+	+	+	+
Miscellaneous	thaumatin	thaumatin (PR5)	B. distachyon	Os12g0629700	Bradi3g07960	AT4G11650	AT4G11650		+			+
Miscellaneous	thaumatin	thaumatin (PR5)	B. distachyon	Os03g0663500	Bradi1g13060	AT4G11650	AT4G11650		+
Miscellaneous	thaumatin	thaumatin (PR5)	B. distachyon		Bradi4g05430	AT4G11650	AT4G11650						+	+	+	+
Miscellaneous	thaumatin	thaumatin (PR5)	B. distachyon		Bradi4g03290	AT4G11650	AT4G11650						+	+	+	+
Miscellaneous	thaumatin	thaumatin (PR5)	B. distachyon		Bradi4g04160	AT2G28790	AT2G28790							+	+	+
Miscellaneous	purple acid phosphatase (PAP)	purple acid phosphatase	B. distachyon	Os07g0111600	Bradi1g59170	AT1G13900	AT1G13900	+	+		+	+	+	+	+	+
Miscellaneous	purple acid phosphatase (PAP)	purple acid phosphatase	B. distachyon	Os01g0776600	Bradi2g51600	AT2G16430	AT2G16430	+	+		+		+	+	+	+
Miscellaneous	purple acid phosphatase (PAP)	purple acid phosphatase	B. distachyon	Os06g0643900	Bradi1g30527	AT5G34850	AT5G34850	+	+		+	+	+	+	+	+
Miscellaneous	purple acid phosphatase (PAP)	purple acid phosphatase	B. distachyon	Os12g0637100	Bradi4g00580	AT2G16430	AT2G16430		+		+		+	+	+	+
Miscellaneous	purple acid phosphatase (PAP)	purple acid phosphatase	B. distachyon	Os08g0280100	Bradi3g19760	AT4G13700						+		+	+	+
Miscellaneous	purple acid phosphatase (PAP)	purple acid phosphatase	B. distachyon	Os09g0506000	Bradi4g34637	AT5G50400	AT5G50400					+		+	+	+
Miscellaneous	purple acid phosphatase (PAP)	purple acid phosphatase	B. distachyon	Os12g0576600	Bradi4g03787	AT1G13750	AT1G13750		+				+	+	+	+
Miscellaneous	purple acid phosphatase (PAP)	purple acid phosphatase	B. distachyon		Bradi2g10990	AT3G07130	AT3G07130						+	+	+	+
Miscellaneous	purple acid phosphatase (PAP)	purple acid phosphatase	B. distachyon		Bradi1g01700	AT3G07130	AT3G07130						+	+	+	+
Miscellaneous	purple acid phosphatase (PAP)	purple acid phosphatase	B. distachyon		Bradi1g69990	AT1G13750	AT1G13750						+	+	+	+
Miscellaneous	purple acid phosphatase (PAP)	purple acid phosphatase	B. distachyon		Bradi3g41200	AT5G50400	AT5G50400						+	+	+	+
Miscellaneous	purple acid phosphatase (PAP)	purple acid phosphatase	B. distachyon		Bradi4g03777	AT1G13750	AT1G13750						+	+	+	+
Miscellaneous	purple acid phosphatase (PAP)	purple acid phosphatase	B. distachyon		Bradi2g52510	AT5G50400	AT5G50400							+
Miscellaneous	purple acid phosphatase (PAP)	purple acid phosphatase	B. distachyon		Bradi4g42500	AT3G52780	AT3G52780							+	+	+
Miscellaneous		acid phosphatase (class B)	B. distachyon	Os05g0192100	Bradi2g33317	AT4G29260		+					+	+	+	+
Miscellaneous		acid phosphatase (class B)	B. distachyon		Bradi1g37920	AT4G29260							+	+	+	+
Miscellaneous		acid phosphatase (type 5)	B. distachyon		XP_003577477	AT1G25230	AT1G25230			+
Miscellaneous	dirigent protein	dirigent protein	B. distachyon	Os12g0174700	Bradi4g41340	AT5G49040		+	+		+
Miscellaneous	dirigent protein	dirigent protein	B. distachyon	Os12g0174700	Bradi4g41300	AT1G65870	AT1G65870	+	+		+	+		+
Miscellaneous	dirigent protein	dirigent protein	B. distachyon	Os11g0645400	Bradi4g11540	AT5G42510	AT5G42510	+	+		+
Miscellaneous	dirigent protein	dirigent protein	B. distachyon	Os11g0644700	Bradi1g66700	AT5G42510	AT5G42510	+	+		+
Miscellaneous	dirigent protein	dirigent protein	B. distachyon	Os11g0178800	Bradi4g24110	AT1G65870	AT1G65870	+	+		+	+	+	+	+	+
Miscellaneous	dirigent protein	dirigent protein	B. distachyon	Os07g0107300	Bradi1g59380	AT5G42510	AT5G42510	+	+		+	+	+	+	+	+
Miscellaneous	dirigent protein	dirigent protein	B. distachyon	Os11g0215100	Bradi4g22250	AT1G65870	AT1G65870	+			+				+	+
Miscellaneous	dirigent protein	dirigent protein	B. distachyon	Os07g0617500	Bradi1g20910	AT5G49040						+
Miscellaneous	dirigent protein	dirigent protein	B. distachyon		Bradi2g59970	AT2G21100							+	+	+	+
Miscellaneous	dirigent protein	dirigent protein	B. distachyon		Bradi1g04370	AT2G21100								+	+	+
Miscellaneous	dirigent protein	dirigent protein	B. distachyon		Bradi1g04420	AT4G38700								+	+
Miscellaneous	dirigent protein	dirigent protein	B. distachyon		Bradi1g04470	AT2G21110								+	+
Miscellaneous		phosphate-induced (phi) protein 1	B. distachyon	Os06g0219900	Bradi1g45600	AT5G64260	AT5G64260	+
Miscellaneous		phosphate-induced (phi) protein 1	B. distachyon	Os02g0757100	Bradi3g58620	AT4G08950	AT4G08950	+						+	+	+
Miscellaneous		phosphate-induced (phi) protein 1	B. distachyon	Os06g0219900	Bradi3g38720	AT5G64260	AT5G64260				+			+	+	+
Miscellaneous		phosphate-induced (phi) protein 1	B. distachyon		Bradi3g58630	AT4G08950	AT4G08950							+	+	+
Miscellaneous	metallophosphoesterase	metallophosphoesterase	B. distachyon	Os03g0238600	Bradi1g68670	AT1G14700		+	+		+	+	+	+	+	+
Miscellaneous	metallophosphoesterase	metallophosphoesterase	B. distachyon	Os09g0533300	Bradi4g36180	AT5G63140	AT5G63140		+		+		+	+	+	+
Miscellaneous	metallophosphoesterase	metallophosphoesterase	B. distachyon		Bradi2g60548	AT3G10150								+
Miscellaneous		phosphoesterase	B. distachyon		Bradi2g61140	AT2G26870								+	+
Miscellaneous		SCP-like extracellular protein (PR-1)	B. distachyon	Os01g0382400	Bradi1g09637	AT5G66590	AT5G66590	+			+	+	+	+	+	+
Miscellaneous		SCP-like extracellular protein (PR-1)	B. distachyon	Os10g0191300	Bradi1g57590	AT4G33720	AT4G33720		+			+				+
Miscellaneous		aldose-1-epimerase	B. distachyon	Os04g0458300	Bradi5g12260	AT3G47800	AT3G47800	+	+				+	+	+	+
Miscellaneous		aldose-1-epimerase	B. distachyon		Bradi5g24610	AT5G57330							+
Miscellaneous		homologous to gamma thionin (defensin)	B. distachyon		Bradi3g49380	AT2G02100	AT2G02100								+	+
Miscellaneous		homologous to thionin (defensin)	B. distachyon	Os06g0514100	Bradi1g57280	AT5G36910						+
Miscellaneous		ribonuclease III	B. distachyon		Bradi1g01120	AT1G24450	AT1G24450							+	+	+
Miscellaneous		ribonuclease T2	B. distachyon		Bradi1g20520	AT2G02990	AT2G02990						+	+	+	+
Miscellaneous		carbonic anhydrase	B. distachyon	Os08g0423500	Bradi3g38260	AT1G08080			+		+	+	+	+	+	+
Miscellaneous		carbonic anhydrase	B. distachyon		Bradi4g25550	AT3G52720	AT3G52720							+
Miscellaneous		glucose/sorbosone dehydrogenase	B. distachyon		Bradi4g00430	AT1G74790	AT1G74790							+	+	+
Miscellaneous		homologous to dienelactone hydrolase	B. distachyon	Os08g0238200	Bradi3g18680	AT3G23570		+			+			+	+	+
Miscellaneous		protein phosphatase 2C	B. distachyon	Os02g0149800	Bradi3g03870	AT5G24940					+
Miscellaneous		strictosidine synthase	B. distachyon		Bradi2g56717	AT3G57030	AT3G57030							+	+	+
Structural proteins	leucine-rich repeat extensin (LRX)	LRR-extensin	B. distachyon	Os05g0180300	Bradi2g33930	AT3G24480	AT3G24480				+			+	+	+
Structural proteins	leucine-rich repeat extensin (LRX)	LRR-extensin	B. distachyon		Bradi2g05080	AT3G24480	AT3G24480						+	+	+	+
Structural proteins	leucine-rich repeat extensin (LRX)	LRR-extensin	B. distachyon		Bradi2g42477	AT3G24480	AT3G24480							+	+	+
Structural proteins	leucine-rich repeat extensin (LRX)	LRR-extensin	B. distachyon		Bradi3g03370	AT1G62440	AT1G62440							+	+	+
Unknown function		Plant Basic Secreted Protein (BSP)	B. distachyon	Os10g0490900	Bradi3g29710	AT2G15220	AT2G15220	+	+		+	+	+	+	+	+
Unknown function		Plant Basic Secreted Protein (BSP)	B. distachyon	Os10g0490800	Bradi3g29720	AT2G15220	AT2G15220		+				+	+	+	+
Unknown function		expressed protein (cupin domain)	B. distachyon		Bradi1g05910	AT3G22640	AT3G22640						+	+	+	+
Unknown function		expressed protein (cupin domain)	B. distachyon		Bradi1g71350	AT2G18540							+			+
Unknown function		expressed protein (cupin domain)	B. distachyon		Bradi4g28220	AT5G44120							+	+		+
Unknown function		expressed protein (cupin domain)	B. distachyon		Bradi2g40840	AT5G44120							+			+
Unknown function		expressed protein (cupin domain)	B. distachyon		Bradi1g63180	AT2G28490	AT2G28490						+	+		+
Unknown function		expressed protein (cupin domain)	B. distachyon		Bradi1g13040	AT3G22640	AT3G22640						+	+	+	+
Unknown function		expressed protein (cupin domain)	B. distachyon		Bradi2g38060	AT5G44120							+
Unknown function		expressed protein (amidase domain)	B. distachyon		Bradi4g17047	AT5G07360										+
Unknown function		expressed protein (BURP domain)	B. distachyon	Os01g0733500	Bradi2g49000	AT5G25610	AT5G25610	+
Unknown function		expressed protein (cyclase domain)	B. distachyon		XP_003570941	AT4G35220	AT4G35220			+
Unknown function		expressed protein (DPBB domain)	B. distachyon	Os10g0490100	Bradi3g29580				+		+	+		+	+
Unknown function		expressed protein	B. distachyon	Os12g0569200	Bradi4g04190			+	+		+	+		+	+	+
Unknown function		expressed protein	B. distachyon	Os12g0569200	Bradi4g04200			+	+		+	+	+	+	+	+
Unknown function		expressed protein	B. distachyon	Os12g0569200	Bradi4g04210			+	+		+	+	+	+	+	+
Unknown function		expressed protein	B. distachyon	Os08g0459300	Bradi3g37640	AT1G02180	AT1G02180	+
Unknown function		expressed protein	B. distachyon	Os10g0169200	Bradi3g22595			+							+	+
Unknown function		expressed protein	B. distachyon	Os03g0850800	Bradi1g01620	AT4G14100					+			+	+	+
Unknown function		expressed protein	B. distachyon	Os05g0531200	Bradi2g18920	AT2G34700	AT2G34700					+
Unknown function		expressed protein	B. distachyon	Os10g0169200	Bradi3g22590							+	+	+	+	+
Unknown function		expressed protein	B. distachyon	Os06g0150400	Bradi1g50810	AT4G29520	AT4G29520		+				+	+	+	+
Unknown function		expressed protein	B. distachyon		Bradi5g00847	AT5G47020							+
Unknown function		expressed protein	B. distachyon		Bradi1g48477	AT5G25770							+	+	+	+
Unknown function		expressed protein	B. distachyon		Bradi1g54920	AT3G23760							+	+	+	+
Unknown function		expressed protein	B. distachyon		Bradi5g14490	AT3G07570							+
Unknown function		expressed protein	B. distachyon		Bradi5g08430	AT4G30880							+	+	+	+
Unknown function		expressed protein	B. distachyon		Bradi1g19660	AT3G06035	AT3G06035							+	+	+
Unknown function		expressed protein	B. distachyon		Bradi4g07637	AT2G47010								+	+	+
Unknown function		expressed protein	B. distachyon		Bradi1g38120	AT2G42840									+	+
Unknown function		expressed protein	B. distachyon		Bradi3g56630	AT5G56170									+
Unknown function		expressed protein	B. distachyon		Bradi3g01010											+
Unknown function		expressed protein	B. distachyon		Bradi4g15230											+
Unknown function		expressed protein (DUF231)	B. distachyon	Os01g0217000	Bradi2g07000	AT1G29050	AT1G29050	+
Unknown function		expressed protein (DUF303)	B. distachyon	Os03g0857600	Bradi1g00920	AT4G34215		+					+	+	+	+
Unknown function		expressed protein (DUF303)	B. distachyon		Bradi1g00930	AT4G34215							+	+	+	+
Unknown function		expressed protein (DUF538)	B. distachyon		Bradi1g25270	AT5G54530							+	+	+	+
Unknown function		expressed protein (DUF538)	B. distachyon		Bradi4g21520	AT4G02360							+	+	+	+
Unknown function		expressed protein (DUF538)	B. distachyon		Bradi1g11992	AT1G55265	AT1G55265							+	+	+
Unknown function		expressed protein (DUF538)	B. distachyon		Bradi1g24510	AT4G02360								+	+	+
Unknown function		expressed protein (DUF538)	B. distachyon		Bradi2g27900	AT1G02816	AT1G02816							+		+
Unknown function		expressed protein (DUF538)	B. distachyon		Bradi2g58460	AT3G07470	AT3G07470							+	+
Unknown function		expressed protein (DUF568)	B. distachyon		Bradi3g40830	AT4G12980							+	+	+	+
Unknown function		expressed protein (DUF642)	B. distachyon	Os03g0807700	Bradi1g04670	AT3G08030	AT3G08030	+			+	+	+	+	+	+
Unknown function		expressed protein (DUF642)	B. distachyon	Os01g0611000	Bradi2g43230	AT5G25460	AT5G25460	+	+		+	+	+	+	+	+
Unknown function		expressed protein (DUF642)	B. distachyon	Os01g0756600	Bradi2g50250	AT1G29980	AT1G29980				+			+		+
Unknown function		expressed protein (DUF642)	B. distachyon	Os04g0494600	Bradi5g14450	AT5G25460	AT5G25460					+
Unknown function		expressed protein (DUF642)	B. distachyon	Os01g0611000	Bradi5g14470	AT5G25460	AT5G25460					+				+
Unknown function		expressed protein (DUF1680)	B. distachyon		Bradi1g36027	AT5G12950	AT5G12950						+	+	+	+
Unknown function		expressed protein (DUF1680)	B. distachyon		Bradi3g07047	AT5G12960							+	+	+	+
Unknown function		expressed protein (homologous to phloem filament protein 1 of Cucurbita phloem)	B. distachyon		Bradi1g70530	AT5G47550	AT5G47550						+	+	+	+
Unknown function		expressed protein (homologous to phloem filament protein 1 of Cucurbita phloem)	B. distachyon		Bradi1g70510	AT5G47550	AT5G47550							+	+
Unknown function		expressed protein (homologous to phloem filament protein 1 of Cucurbita phloem)	B. distachyon		Bradi2g12750	AT5G47550	AT5G47550							+	+	+
Unknown function		expressed protein (ferritin-like domain)	B. distachyon		Bradi1g62680	AT3G62730							+	+	+	+
Unknown function		expressed protein (ferritin-like domain)	B. distachyon		Bradi5g08850	AT1G47980										+
Unknown function		expressed protein (Gnk2-homologous domain, antifungal protein of Ginkgo seeds)	B. distachyon	Os05g0112800	Bradi2g37150	AT5G48540	AT5G48540	+	+		+	+
Unknown function		expressed protein (Ole e1 allergen domain)	B. distachyon		Bradi4g34770	AT3G26960								+	+	+
Unknown function		expressed protein (Ole e1 allergen domain)	B. distachyon		Bradi5g09480	AT2G27385								+	+	+
Unknown function		expressed protein (PA domain)	B. distachyon		Bradi1g63210	AT3G52850	AT3G52850						+	+	+	+
Unknown function		expressed protein (PA domain)	B. distachyon		Bradi4g44380	AT3G52850	AT3G52850						+	+	+	+
Unknown function		expressed protein (human brain CREG protein domain)	B. distachyon	Os06g0238300	Bradi1g44730	AT2G04690	AT2G04690		+			+	+	+	+	+
Unknown function		expressed protein (hydrolase)	B. distachyon		Bradi3g10240	AT3G16190							+	+	+	+
Unknown function		expressed protein (RRP1/PABP domain)	B. distachyon	Os08g0314800	Bradi3g20460	AT4G34110		+	+
Unknown function		expressed protein (SOUL heme-binding domain)	B. distachyon		Bradi2g06730	AT1G17100	AT1G17100						+	+	+	+
Unknown function		expressed protein (WD40-like beta propeller domain)	B. distachyon	Os03g0840200	Bradi1g02270	AT1G21680	AT1G21680		+				+	+	+	+
Unknown function		late embryogenesis abundant protein (LEA)	B. distachyon		Bradi1g73840	AT2G13680							+	+	+	+

## Sheet: Saccharum spp.
Supplementary tables
Table S3. List of CWPs identified in Saccharum spp. [retrieved from WALLPROTDB, 47] and the A. thaliana accessions identified through BLASTp analysis.
Functional classes	Protein families	(Putative) functions	Species	Homologs in other species	Accession number	A. thaliana BLASTp acessions	A. thaliana accessions identified by cell wall proteomics	Saccharum spp.
								cell suspension cultures [37]	stems				leaves [39]		sugarcane internodes (private) [47]		sugarcane leaves (private) [47]
								7 days	Cell wall purification (2 month-old plants) [38]	Vacuum infiltration (2 month-old plants) [38]	Vacuum infiltration (4 month-old plants: apical internodes) [39]	Vacuum infiltration (4 month-old plants: basal internodes) [39]	Vacuum infiltration (4 month-old plants: young leaves)	Vacuum infiltration (4 month-old plants: mature leaves)	vacuum infiltration (7 month-old plants: apical internodes)	vacuum infiltration (7 month-old plants: basal internodes)	vacuum infiltration (7 month-old plants: young leaves)	vacuum infiltration (7 month-old plants: mature leaves)	cell wall purification (7 month-old plants: young leaves)	cell wall purification (7 month-old plants: mature leaves)
Proteins acting on cell wall polysaccharides	glycoside hydrolase (GH)	glycoside hydrolase family 1 - GH1 (beta-glucosidase)	Saccharum spp.	Sobic.002G247600.1	SCAGLR1021F11	AT5G42260									+
Proteins acting on cell wall polysaccharides	glycoside hydrolase (GH)	glycoside hydrolase family 1 - GH1 (beta-glucosidase)	Saccharum spp.	Sobic.001G123300.1	SCCCCL3001B10.b	AT3G18080	AT3G18080			+	+	+			+		+
Proteins acting on cell wall polysaccharides	glycoside hydrolase (GH)	glycoside hydrolase family 1 - GH1 (beta-glucosidase)	Saccharum spp.	Sobic.001G123300.1	SCJFLR1017E03	AT3G18070				+
Proteins acting on cell wall polysaccharides	glycoside hydrolase (GH)	glycoside hydrolase family 1 - GH1 (beta-glucosidase)	Saccharum spp.	Sobic.001G123100.1	SCEQLB1066E08	AT3G18080	AT3G18080			+	+	+			+
Proteins acting on cell wall polysaccharides	glycoside hydrolase (GH)	glycoside hydrolase family 1 - GH1 (beta-glucosidase)	Saccharum spp.	Sobic.002G247600.1	SCEQHR1082B01	AT2G44480				+	+				+		+
Proteins acting on cell wall polysaccharides	glycoside hydrolase (GH)	glycoside hydrolase family 3 - GH3	Saccharum spp.	Sobic.004G233700.1	SCEZRZ3015A12	AT1G78060	AT1G78060				+
Proteins acting on cell wall polysaccharides	glycoside hydrolase (GH)	glycoside hydrolase family 3 - GH3	Saccharum spp.	Sobic.004G233700.1	SCCCSB1003H06	AT1G78060	AT1G78060				+	+			+		+
Proteins acting on cell wall polysaccharides	glycoside hydrolase (GH)	glycoside hydrolase family 3 - GH3	Saccharum spp.	Sobic.001G089100.2	SCEQRT1029E06	AT5G20950	AT5G20950	+
Proteins acting on cell wall polysaccharides	glycoside hydrolase (GH)	glycoside hydrolase family 3 - GH3	Saccharum spp.	Sobic.001G089100.3	SCEQLR1093F09	AT5G20950	AT5G20950	+	+	+	+	+			+	+	+	+
Proteins acting on cell wall polysaccharides	glycoside hydrolase (GH)	glycoside hydrolase family 3 - GH3	Saccharum spp.	Sobic.001G089300.2	Sobic.001G089300.2	AT5G04320		+
Proteins acting on cell wall polysaccharides	glycoside hydrolase (GH)	glycoside hydrolase family 3 - GH3	Saccharum spp.	Sobic.001G089100.2	SCQSLR1089A04	AT5G20950	AT5G20950	+
Proteins acting on cell wall polysaccharides	glycoside hydrolase (GH)	glycoside hydrolase family 3 - GH3	Saccharum spp.	Sobic.006G157700.1	SCRUAD1063B05	AT5G10560	AT5G10560				+
Proteins acting on cell wall polysaccharides	glycoside hydrolase (GH)	glycoside hydrolase family 3 - GH3	Saccharum spp.	Sobic.001G089100.2	SCVPRT2073A02	AT5G20950	AT5G20950				+	+
Proteins acting on cell wall polysaccharides	glycoside hydrolase (GH)	glycoside hydrolase family 3 - GH3	Saccharum spp.	Sobic.001G089000.1	SCEZLB1007A09	AT5G20950	AT5G20950			+	+				+		+
Proteins acting on cell wall polysaccharides	glycoside hydrolase (GH)	glycoside hydrolase family 3 - GH3	Saccharum spp.	Sobic.006G235600.1	SCCCCL4009F05	AT5G64570	AT5G64570			+	+	+			+	+	+
Proteins acting on cell wall polysaccharides	glycoside hydrolase (GH)	glycoside hydrolase family 3 - GH3	Saccharum spp.	Sobic.006G235600.1	SCQSAM1030G04	AT5G64570	AT5G64570			+					+
Proteins acting on cell wall polysaccharides	glycoside hydrolase (GH)	glycoside hydrolase family 14 - GH14	Saccharum spp.	Sobic.002G329500.1	SCUTAM2089E05	AT4G15210	AT4G15210				+	+							+
Proteins acting on cell wall polysaccharides	glycoside hydrolase (GH)	glycoside hydrolase family 16 - GH16 (endoxyloglucan transferase)	Saccharum spp.	Sobic.010G246700.1	SCBGST3106E01	AT5G57560	AT5G57560				+
Proteins acting on cell wall polysaccharides	glycoside hydrolase (GH)	glycoside hydrolase family 16 - GH16 (endoxyloglucan transferase)	Saccharum spp.	Sobic.010G246400.1	SCJFFL1C05F05	AT5G13870	AT5G13870				+	+
Proteins acting on cell wall polysaccharides	glycoside hydrolase (GH)	glycoside hydrolase family 16 - GH16 (endoxyloglucan transferase)	Saccharum spp.	Sobic.010G246400.1	SCMCRT2087E02	AT5G13870	AT5G13870				+
Proteins acting on cell wall polysaccharides	glycoside hydrolase (GH)	glycoside hydrolase family 17 - GH17 (beta-1,3-glucosidase)	Saccharum spp.	Sobic.001G142200.1	SCCCST1007A09	AT2G16230					+
Proteins acting on cell wall polysaccharides	glycoside hydrolase (GH)	glycoside hydrolase family 17 - GH17 (beta-1,3-glucosidase)	Saccharum spp.	Sobic.005G228900.1	SCRURT2006B10	AT5G24318					+
Proteins acting on cell wall polysaccharides	glycoside hydrolase (GH)	glycoside hydrolase family 17 - GH17 (beta-1,3-glucosidase)	Saccharum spp.	Sobic.003G422000.1	SCQSRT2031D12	AT4G16260	AT4G16260			+		+					+	+	+	+
Proteins acting on cell wall polysaccharides	glycoside hydrolase (GH)	glycoside hydrolase family 17 - GH17 (beta-1,3-glucosidase)	Saccharum spp.	Sobic.001G142200.1	SCRULB1059D12	AT4G34480	AT4G34480					+
Proteins acting on cell wall polysaccharides	glycoside hydrolase (GH)	glycoside hydrolase family 17 - GH17 (beta-1,3-glucosidase)	Saccharum spp.	Sobic.002G328600.1	SCEQRT1025C10	AT5G55180						+
Proteins acting on cell wall polysaccharides	glycoside hydrolase (GH)	glycoside hydrolase family 17 - GH17 (beta-1,3-glucosidase)	Saccharum spp.	Sobic.008G146700.1	SCEQRT1026E05	AT3G57270	AT3G57270					+
Proteins acting on cell wall polysaccharides	glycoside hydrolase (GH)	glycoside hydrolase family 17 - GH17 (beta-1,3-glucosidase)	Saccharum spp.		SCCCRT2004A03	AT3G57260	AT3G57260					+
Proteins acting on cell wall polysaccharides	glycoside hydrolase (GH)	glycoside hydrolase family 17 - GH17 (beta-1,3-glucosidase)	Saccharum spp.	Sobic.002G255600.1	SCJFRZ2033D06	AT3G07320	AT3G07320	+
Proteins acting on cell wall polysaccharides	glycoside hydrolase (GH)	glycoside hydrolase family 18 - GH18	Saccharum spp.	Sobic.002G055700.1	SCCCCL4003F09	AT5G24090	AT5G24090	+				+				+			+
Proteins acting on cell wall polysaccharides	glycoside hydrolase (GH)	glycoside hydrolase family 18 - GH18	Saccharum spp.	Sobic.002G055700.1	SCJFRT1062D12.b	AT5G24090	AT5G24090	+
Proteins acting on cell wall polysaccharides	glycoside hydrolase (GH)	glycoside hydrolase family 18 - GH18	Saccharum spp.	Sobic.003G364300.1	SCSBRT3039A04	AT5G24090	AT5G24090					+			+
Proteins acting on cell wall polysaccharides	glycoside hydrolase (GH)	glycoside hydrolase family 18 - GH18	Saccharum spp.	Sobic.001G247900.1	SCQGRT3044B10												+
Proteins acting on cell wall polysaccharides	glycoside hydrolase (GH)	glycoside hydrolase family 18 - GH18	Saccharum spp.	Sobic.003G364300.1	SCVPRZ3029G05	AT5G24090	AT5G24090			+	+	+			+	+	+
Proteins acting on cell wall polysaccharides	glycoside hydrolase (GH)	glycoside hydrolase family 18 - GH18	Saccharum spp.	Sobic.003G290400.1	SCJLAM2093B10	AT5G56590	AT5G56590				+
Proteins acting on cell wall polysaccharides	glycoside hydrolase (GH)	glycoside hydrolase family 18 - GH18	Saccharum spp.	Sobic.002G055600.1	SCSGRT2065E07.b	AT5G24090	AT5G24090				+	+
Proteins acting on cell wall polysaccharides	glycoside hydrolase (GH)	glycoside hydrolase family 18 - GH18	Saccharum spp.	Sobic.002G055600.1	SCCCCL2001B11.b	AT5G24090	AT5G24090									+
Proteins acting on cell wall polysaccharides	glycoside hydrolase (GH)	glycoside hydrolase family 19 - GH19	Saccharum spp.	Sobic.006G132200.1	SCJLLB2076C12	AT3G54420	AT3G54420			+
Proteins acting on cell wall polysaccharides	glycoside hydrolase (GH)	glycoside hydrolase family 19 - GH19	Saccharum spp.	Sobic.001G516000.1	SCEZRZ3015E11	AT3G12500	AT3G12500			+	+	+	+	+	+	+	+	+	+	+
Proteins acting on cell wall polysaccharides	glycoside hydrolase (GH)	glycoside hydrolase family 19 - GH19	Saccharum spp.	Sobic.006G132300.1	SCCCCL3003E07.b	AT3G54420	AT3G54420							+
Proteins acting on cell wall polysaccharides	glycoside hydrolase (GH)	glycoside hydrolase family 27 - GH27 (alpha-galactosidase/melibiase)	Saccharum spp.	Sobic.001G208100.1	SCQSRT2034G08	AT5G08370	AT5G08370				+	+	+		+		+
Proteins acting on cell wall polysaccharides	glycoside hydrolase (GH)	glycoside hydrolase family 27 - GH27 (alpha-galactosidase/melibiase)	Saccharum spp.	Sobic.002G123100.2	SCAGLB1071G05	AT5G08370	AT5G08370				+
Proteins acting on cell wall polysaccharides	glycoside hydrolase (GH)	glycoside hydrolase family 27 - GH27 (alpha-galactosidase/melibiase)	Saccharum spp.	Sobic.002G123100.2	SCUTLR1037C07	AT5G08380	AT5G08380				+	+			+
Proteins acting on cell wall polysaccharides	glycoside hydrolase (GH)	glycoside hydrolase family 28 - GH28 (polygalacturonase)	Saccharum spp.	Sobic.010G005000.1	SCCCCL5004G07	AT3G61490	AT3G61490			+	+	+	+		+	+	+
Proteins acting on cell wall polysaccharides	glycoside hydrolase (GH)	glycoside hydrolase family 28 - GH28 (polygalacturonase)	Saccharum spp.	Sobic.010G005000.1	SCJFRT1007G04	AT3G61490	AT3G61490			+	+	+		+
Proteins acting on cell wall polysaccharides	glycoside hydrolase (GH)	glycoside hydrolase family 29 - GH29 (alpha-L-fucosidase)	Saccharum spp.	Sobic.002G268200.1	SCCCLR1C06D03	AT2G28100	AT2G28100					+					+
Proteins acting on cell wall polysaccharides	glycoside hydrolase (GH)	glycoside hydrolase family 31 - GH31	Saccharum spp.	Sobic.003G085900.1	SCRFFL5039E01	AT1G68560	AT1G68560								+
Proteins acting on cell wall polysaccharides	glycoside hydrolase (GH)	glycoside hydrolase family 31 - GH31 (alpha-glucosidase)	Saccharum spp.	Sobic.003G085900.1	SCSGCL6072E02	AT5G11720	AT5G11720						+
Proteins acting on cell wall polysaccharides	glycoside hydrolase (GH)	glycoside hydrolase family 32 - GH32 (fructosidase/invertase)	Saccharum spp.	Sobic.004G166700.1	SCCCCL5071D07	AT3G13790	AT3G13790	+
Proteins acting on cell wall polysaccharides	glycoside hydrolase (GH)	glycoside hydrolase family 35 - GH35 (beta-galactosidase)	Saccharum spp.	Sobic.001G433200.1	SCEPRT2044F09	AT2G28470	AT2G28470					+
Proteins acting on cell wall polysaccharides	glycoside hydrolase (GH)	glycoside hydrolase family 35 - GH35 (beta-galactosidase)	Saccharum spp.	Sobic.001G433200.1	SCCCCL6004H07	AT2G28470	AT2G28470			+	+	+			+
Proteins acting on cell wall polysaccharides	glycoside hydrolase (GH)	glycoside hydrolase family 35 - GH35 (beta-galactosidase)	Saccharum spp.	Sobic.003G374100.1	SCCCCL3120A04	AT5G63810	AT5G63810				+
Proteins acting on cell wall polysaccharides	glycoside hydrolase (GH)	glycoside hydrolase family 38 - GH38 (alpha-mannosidase)	Saccharum spp.	Sobic.005G132400.1	SCBFLR1083E01	AT5G13980	AT5G13980				+						+
Proteins acting on cell wall polysaccharides	glycoside hydrolase (GH)	glycoside hydrolase family 38 - GH38 (alpha-mannosidase)	Saccharum spp.	Sobic.001G268700.3	SCBGLR1003C11	AT3G26720	AT3G26720										+
Proteins acting on cell wall polysaccharides	glycoside hydrolase (GH)	glycoside hydrolase family 38 - GH38 (alpha-mannosidase)	Saccharum spp.	Sobic.005G132400.1	SCMCCL6051E03	AT3G26720	AT3G26720										+
Proteins acting on cell wall polysaccharides	glycoside hydrolase (GH)	glycoside hydrolase family 38 - GH38 (alpha-mannosidase)	Saccharum spp.	Sobic.001G269000.1	SCJLRT1020C03	AT5G66150									+		+
Proteins acting on cell wall polysaccharides	glycoside hydrolase (GH)	glycoside hydrolase family 51 - GH51 (alpha-arabinofuranosidase)	Saccharum spp.	Sobic.005G087400.6	SCSGSB1007C09	AT3G10740	AT3G10740										+
Proteins acting on cell wall polysaccharides	glycoside hydrolase (GH)	glycoside hydrolase family 51 - GH51 (alpha-arabinofuranosidase)	Saccharum spp.	Sobic.008G017800.1	SCQSRT1034D03	AT3G10740	AT3G10740				+	+			+		+	+
Proteins acting on cell wall polysaccharides	glycoside hydrolase (GH)	Glycoside hydrolase family 79 (GH79)	Saccharum spp.	Sobic.008G141700.1	SCEQRT2092B03	AT5G61250	AT5G61250										+
Proteins acting on cell wall polysaccharides	glycoside hydrolase (GH)	glycoside hydrolase family 79 - GH79 (endo-beta-glucuronidase/heparanase)	Saccharum spp.	Sobic.004G333600.1	SCEQLB1068H06	AT5G34940	AT5G34940					+
Proteins acting on cell wall polysaccharides	glycoside hydrolase (GH)	glycoside hydrolase family 79 - GH79 (endo-beta-glucuronidase/heparanase)	Saccharum spp.	Sobic.008G141700.1	SCSGAM2103F11	AT5G07830	AT5G07830								+		+
Proteins acting on cell wall polysaccharides	carbohydrate esterase (CE)	carbohydrate esterase family 8 - CE8 (pectin methylesterase - PME)	Saccharum spp.	Sobic.003G376900.1	SCEZAM2035C11	AT5G09760	AT5G09760				+	+
Proteins acting on cell wall polysaccharides	carbohydrate esterase (CE)	carbohydrate esterase family 8 - CE8 (pectin methylesterase - PME)	Saccharum spp.	Sobic.003G376900.1	SCCCFL6001E11	AT5G09760	AT5G09760					+
Proteins acting on cell wall polysaccharides	carbohydrate esterase (CE)	carbohydrate esterase family 8 - CE8 (pectin methylesterase - PME)	Saccharum spp.	Sobic.002G416000.1	SCSGLR1025E03	AT1G53830	AT1G53830		+	+	+				+		+
Proteins acting on cell wall polysaccharides	carbohydrate esterase (CE)	carbohydrate esterase family 13 - CE13 (pectin acylesterase - PAE)	Saccharum spp.	Sobic.006G204500.1	SCCCLB1024D03	AT4G19420					+
Proteins acting on cell wall polysaccharides		homologous to A. thaliana PMR5 (Powdery Mildew Resistant) (carbohydrate acylation)	Saccharum spp.	Sobic.003G239700.2	SCVPRZ3029F03	AT1G29050	AT1G29050			+	+				+
Proteins acting on cell wall polysaccharides	PNGase A	Peptide-N4-(N-acetyl-beta-glucosaminyl) asparagine amidase A	Saccharum spp.	Sobic.003G023800.1	SCAGLR1021C07	AT3G14920	AT3G14920				+
Proteins acting on cell wall polysaccharides	expansin	expansin	Saccharum spp.	Sobic.001G301500.1	SCCCLR1065A10	AT1G65680	AT1G65680					+
Oxido-reductases	class III peroxidase	Prx homologous to SbPrx02	Saccharum spp.	Sobic.001G080200.1	SCAGLR1043C02	AT1G07890						+
Oxido-reductases	class III peroxidase	homologous to peroxidase SbPrx04	Saccharum spp.	Sobic.001G189000.1	SCCCCL4008H04	AT5G15180	AT5G15180	+
Oxido-reductases	class III peroxidase	Prx homologous to SbPrx07	Saccharum spp.		SCQGLR2032G02	AT5G06730							+	+
Oxido-reductases	class III peroxidase	Prx homologous to SbPrx12	Saccharum spp.	Sobic.001G314000.1	SCJFRZ2032H11	AT1G05260	AT1G05260				+
Oxido-reductases	class III peroxidase	Prx homologous to SbPrx14	Saccharum spp.	Sobic.001G328100.1	SCQSST3114C09	AT5G05340	AT5G05340			+		+			+
Oxido-reductases	class III peroxidase	homologous to peroxidase SbPrx20	Saccharum spp.	Sobic.001G444500.1	SCCCRZ1002B03	AT5G06730			+		+	+			+	+
Oxido-reductases	class III peroxidase	Prx homologous to SbPrx24	Saccharum spp.	Sobic.002G003200.1	SCEPAM1015E08	AT3G21770	AT3G21770				+
Oxido-reductases	class III peroxidase	homologous to peroxidase SbPrx31	Saccharum spp.	Sobic.002G234200.1	SCCCCL7037A10	AT2G22420	AT2G22420	+			+	+		+				+	+	+
Oxido-reductases	class III peroxidase	homologous to peroxidase SbPrx42	Saccharum spp.	Sobic.002G392000.1	SCBGRT3013B02	AT5G51890		+
Oxido-reductases	class III peroxidase	Prx homologous to SbPrx46	Saccharum spp.		SCEZAD1081F04	AT5G05340	AT5G05340						+
Oxido-reductases	class III peroxidase	homologous to peroxidase SbPrx47	Saccharum spp.	Sobic.002G416700.1	SCCCAD1001C08	AT5G05340	AT5G05340			+		+	+	+	+	+	+
Oxido-reductases	class III peroxidase	Prx homologous to SbPrx53	Saccharum spp.	Sobic.003G121000.1	SCQGFL4075C03	AT5G66390	AT5G66390				+
Oxido-reductases	class III peroxidase	homologous to peroxidase SbPrx54	Saccharum spp.	Sobic.003G121100.1	SCQSLB1052E11	AT2G18150	AT2G18150	+
Oxido-reductases	class III peroxidase	homologous to peroxidase SbPrx54	Saccharum spp.	Sobic.003G121100.1	SCEPRZ1011A06	AT5G66390	AT5G66390	+	+	+	+	+			+	+
Oxido-reductases	class III peroxidase	homologous to peroxidase SbPrx55	Saccharum spp.	Sobic.003G127100.2	SCJFRZ2013F04*	AT2G39040				+		+
Oxido-reductases	class III peroxidase	homologous to peroxidase SbPrx55	Saccharum spp.	Sobic.003G127100.2	SCCCAD1001B08*	AT2G39040				+		+
Oxido-reductases	class III peroxidase	Prx homologous to SbPrx55	Saccharum spp.		SCJLRT1019B02	AT2G39040					+
Oxido-reductases	class III peroxidase	homologous to peroxidase SbPrx55	Saccharum spp.	Sobic.003G127100.2	SCEQRT1024D03	AT2G39040				+	+	+			+
Oxido-reductases	class III peroxidase	Prx homologous to SbPrx60	Saccharum spp.	Sobic.003G151900.1	SCBFRZ2017C11	AT5G66390	AT5G66390					+		+
Oxido-reductases	class III peroxidase	homologous to peroxidase SbPrx61	Saccharum spp.	Sobic.003G152000.1	SCCCCL3002E11.b	AT5G05340	AT5G05340	+			+	+	+	+			+
Oxido-reductases	class III peroxidase	homologous to peroxidase SbPrx62	Saccharum spp.	Sobic.003G152100.1	SCEQRT1026F09	AT2G18150	AT2G18150	+						+					+
Oxido-reductases	class III peroxidase	homologous to peroxidase SbPrx65	Saccharum spp.	Sobic.003G183300.1	SCSGFL4C02D07	AT5G66390	AT5G66390	+
Oxido-reductases	class III peroxidase	homologous to peroxidase SbPrx65	Saccharum spp.	Sobic.003G183300.1	SCCCLR1C05G08	AT5G66390	AT5G66390	+	+		+	+			+	+			+	+
Oxido-reductases	class III peroxidase	homologous to peroxidase SbPrx68	Saccharum spp.	Sobic.003G436800.1	SCVPLB1020D03	AT1G71695	AT1G71695		+				+				+		+	+
Oxido-reductases	class III peroxidase	homologous to peroxidase SbPrx71	Saccharum spp.	Sobic.004G105100.1	SCCCRT1001G12	AT5G05340	AT5G05340		+	+	+	+	+		+	+	+		+
Oxido-reductases	class III peroxidase	Prx homologous to SbPrx74	Saccharum spp.	Sobic.004G105700.1	SCSGHR1069A02	AT5G05340	AT5G05340					+
Oxido-reductases	class III peroxidase	Prx homologous to SbPrx84	Saccharum spp.	Sobic.005G011300.1	SCUTHR1063E12	AT5G05340	AT5G05340				+	+	+	+	+	+
Oxido-reductases	class III peroxidase	homologous to peroxidase SbPrx87	Saccharum spp.	Sobic.005G051500.1	SCCCCL2001D02.b	AT1G05260	AT1G05260	+
Oxido-reductases	class III peroxidase	homologous to peroxidase SbPrx96	Saccharum spp.	Sobic.006G247800.1	SCJFLR1035D02	AT2G18980	AT2G18980	+			+
Oxido-reductases	class III peroxidase	homologous to peroxidase SbPrx97	Saccharum spp.	Sobic.006G277500.1	SCEQRT1028H09	AT1G71695	AT1G71695	+
Oxido-reductases	class III peroxidase	homologous to peroxidase SbPrx97	Saccharum spp.	Sobic.006G277500.1	SCSFCL6068C11	AT1G71695	AT1G71695	+
Oxido-reductases	class III peroxidase	homologous to peroxidase SbPrx101	Saccharum spp.	Sobic.006G277800.1	SCSGRT2063H01	AT1G71695	AT1G71695	+
Oxido-reductases	class III peroxidase	Prx homologous to SbPrx102	Saccharum spp.	Sobic.007G014200.1	SCVPRT2074G12	AT4G33420	AT4G33420				+	+
Oxido-reductases	class III peroxidase	homologous to peroxidase SbPrx108	Saccharum spp.	Sobic.009G032600.1	SCJFRT1010F10	AT4G11290	AT4G11290	+
Oxido-reductases	class III peroxidase	homologous to peroxidase SbPrx108	Saccharum spp.	Sobic.009G032600.1	SCVPRZ2035F03	AT4G33420	AT4G33420	+	+	+	+	+			+				+	+
Oxido-reductases	class III peroxidase	homologous to peroxidase SbPrx108	Saccharum spp.	Sobic.009G032600.1	SCRLAD1042E05	AT2G39040			+	+					+				+
Oxido-reductases	class III peroxidase	Prx homologous to SbPrx115	Saccharum spp.	Sobic.009G055100.1	SCJFLR1035D05	AT5G42180	AT5G42180						+
Oxido-reductases	class III peroxidase	homologous to peroxidase SbPrx115	Saccharum spp.	Sobic.009G055100.1	SCJLLR1107D08	AT4G11290	AT4G11290	+
Oxido-reductases	class III peroxidase	homologous to peroxidase SbPrx115	Saccharum spp.	Sobic.009G055100.1	SCCCLR1C03A09	AT1G05260	AT1G05260		+				+	+			+		+	+
Oxido-reductases	class III peroxidase	Prx homologous to SbPrx134	Saccharum spp.	Sobic.010G161600.1	SCSGRT2062D07	AT5G05340	AT5G05340						+	+		+	+		+	+
Oxido-reductases	class III peroxidase	homologous to peroxidase SbPrx139	Saccharum spp.	Sobic.010G232500.1	SCCCLB1004B09	AT1G05260	AT1G05260	+	+		+	+			+				+
Oxido-reductases	class III peroxidase	homologous to peroxidase SbPrx139	Saccharum spp.	Sobic.010G232500.1	SCEQRT2030A04	AT3G21770	AT3G21770	+	+		+				+
Oxido-reductases	class III peroxidase	homologous to peroxidase SbPrx143	Saccharum spp.	Sobic.010G245800.1	SCCCLB1002D05	AT2G18980	AT2G18980	+			+	+
Oxido-reductases	blue copper binding protein	blue copper binding protein (plastocyanin)	Saccharum spp.	Sobic.002G345800.1	SCCCRZ1002H10	AT5G26330						+		+
Oxido-reductases	blue copper binding protein	plastocyanin (blue copper binding protein)	Saccharum spp.	Sobic.007G100600.1	SCJLLR1104H07	AT2G23990				+	+
Oxido-reductases	blue copper binding protein	plastocyanin (blue copper binding protein)	Saccharum spp.	Sobic.002G007200.1	SCEPFL3089C05	AT2G27035		+			+	+
Oxido-reductases	blue copper binding protein	plastocyanin (blue copper binding protein)	Saccharum spp.	Sobic.006G099900.1	SCBFFL4112F05	AT2G02850	AT2G02850		+		+	+			+
Oxido-reductases	blue copper binding protein	plastocyanin (blue copper binding protein)	Saccharum spp.	Sobic.001G119100.1	SCRFHR1006G03	AT2G02850	AT2G02850		+			+				+
Oxido-reductases	blue copper binding protein	blue copper binding protein (plastocyanin)	Saccharum spp.	Sobic.002G007200.1	SCBGLR1023A04	AT2G27035									+
Oxido-reductases	blue copper binding protein	blue copper binding protein (plastocyanin)	Saccharum spp.	Sobic.010G085800.1	SCAGLR2018C03	AT2G15780					+	+	+		+		+
Oxido-reductases	blue copper binding protein	blue copper binding protein (plastocyanin)	Saccharum spp.	Sobic.010G086800.2	SCUTST3152F08	AT1G72230	AT1G72230				+	+	+
Oxido-reductases	blue copper binding protein	blue copper binding protein (plastocyanin)	Saccharum spp.	Sobic.010G231900.1	SCJLLR1106C06	AT3G20570	AT3G20570						+	+			+		+	+
Oxido-reductases	blue copper binding protein	blue copper binding protein (plastocyanin)	Saccharum spp.	Sobic.010G000500.1	SCCCLR1C08H04	AT1G76100							+	+
Oxido-reductases	multicopper oxidase	multicopper oxidase	Saccharum spp.	Sobic.010G230000.1	SCEPAM1021H07	AT1G76160	AT1G76160			+					+
Oxido-reductases	multicopper oxidase	multicopper oxidase	Saccharum spp.	Sobic.001G199400.1	SCBFRZ2017G05	AT4G12420	AT4G12420				+
Oxido-reductases	multicopper oxidase	multicopper oxidase	Saccharum spp.	Sobic.002G314800.1	SCMCST3167A05	AT1G41830	AT1G41830				+
Oxido-reductases	multicopper oxidase	multicopper oxidase	Saccharum spp.	Sobic.010G230000.1	SCQGRZ3012D02	AT1G76160	AT1G76160				+
Oxido-reductases	multicopper oxidase	multicopper oxidase	Saccharum spp.	Sobic.010G003100.1	SCEQAM2039A03	AT4G12420	AT4G12420				+	+
Oxido-reductases		copper amine oxidase	Saccharum spp.	Sobic.006G034400.1	SCJFRZ2015D05	AT4G12290						+
Proteases	Asp protease	Asp protease (Peptidase family A1)	Saccharum spp.	Sobic.004G258300.1	SCBGLR1023G11	AT5G10770	AT5G10770		+		+	+
Proteases	Asp protease	Asp protease (Peptidase family A1)	Saccharum spp.	Sobic.005G227000.1	SCBGLR1097G03	AT5G10770	AT5G10770		+		+	+			+
Proteases	Asp protease	Asp protease (Peptidase family A1)	Saccharum spp.	Sobic.005G227000.1	SCMCLR1123H12	AT5G10770	AT5G10770		+	+									+
Proteases	Asp protease	Asp protease (Peptidase family A1)	Saccharum spp.	Sobic.005G227000.1	SCQGST1032H01	AT5G10770	AT5G10770		+			+
Proteases	Asp protease	Asp protease (Peptidase family A1)	Saccharum spp.	Sobic.001G478100.1	SCVPLR2012E01	AT3G54400	AT3G54400		+	+	+	+							+
Proteases	Asp protease	Asp protease (Peptidase family A1)	Saccharum spp.	Sobic.001G478100.1	SCVPRZ2038B09	AT1G09750	AT1G09750		+	+	+	+			+
Proteases	Asp protease	Asp protease (Peptidase family A1)	Saccharum spp.	Sobic.002G403000.1	SCQGSB1083B11	AT3G54400	AT3G54400			+	+
Proteases	Asp protease	Asp protease (Peptidase family A1)	Saccharum spp.	Sobic.003G208800.1	SCRLRZ3042B09	AT1G01300	AT1G01300			+	+
Proteases	Asp protease	Asp protease (Peptidase family A1)	Saccharum spp.	Sobic.010G189700.1	SCVPLR1049D04	AT5G10770	AT5G10770					+	+	+	+		+
Proteases	Asp protease	Asp protease (Peptidase family A1)	Saccharum spp.	Sobic.005G224500.1	SCCCCL4015F12	AT1G03230	AT1G03230							+
Proteases	Asp protease	Asp protease (Peptidase family A1)	Saccharum spp.	Sobic.006G274200.1	SCRFLR2038B01	AT3G52500	AT3G52500				+
Proteases	Asp protease	Asp protease (Peptidase family A1)	Saccharum spp.	Sobic.005G224500.1	SCCCCL4017E12	AT1G03230	AT1G03230					+
Proteases	Asp protease	Asp protease (Peptidase family A1)	Saccharum spp.	Sobic.010G014500.1	SCEZLB1013B06	AT5G10770	AT5G10770		+		+
Proteases	Asp protease	Asp protease (Peptidase family A1)	Saccharum spp.	Sobic.004G257700.1	SCAGLR1064H08	AT5G10770	AT5G10770					+			+
Proteases	Asp protease	Asp protease (pepsin family) (peptidase family A1)	Saccharum spp.	Sobic.003G419500.1	Sobic.003G419500.1	AT1G03220	AT1G03220	+
Proteases	Asp protease	homologous to Asp protease (pepsin family) (Peptidase family A1)	Saccharum spp.	Sobic.005G064200.1	SCVPRT2077C05	AT4G33490	AT4G33490	+			+	+
Proteases	Cys protease	Cys protease (papain family) (Peptidase family C1A)	Saccharum spp.	Sobic.006G242000.1	Sobic.006G242000.1	AT1G47128	AT1G47128	+
Proteases	Cys protease	Cys protease (papain family) (Peptidase family C1A)	Saccharum spp.	Sobic.006G260300.1	SCCCCL4006G06	AT1G47128	AT1G47128	+			+	+
Proteases	Cys protease	Cys protease (papain family) (Peptidase family C1A)	Saccharum spp.	Sobic.006G242000.1	SCCCLR1022B11	AT1G47128	AT1G47128	+		+		+	+		+	+			+	+
Proteases	Cys protease	Cys protease (papain family) (Peptidase family C1A)	Saccharum spp.	Sobic.002G217200.1	SCCCRZ2001D03	AT5G60360	AT5G60360				+	+	+
Proteases	Cys protease	Cys protease (papain family) (Peptidase family C1A)	Saccharum spp.	Sobic.009G008800.1	SCCCFL1001E01	AT1G20850	AT1G20850				+
Proteases	Cys protease	Cys protease (papain family) (Peptidase family C1A)	Saccharum spp.	Sobic.002G315800.1	SCCCLB1023F09	AT1G02305	AT1G02305					+
Proteases	Ser protease	Ser protease (subtilisin) (Peptidase family S8)	Saccharum spp.	Sobic.001G170700.1	SCCCST1004B07	AT5G67360	AT5G67360			+	+	+			+
Proteases	Ser protease	Ser protease (subtilisin) (Peptidase family S8)	Saccharum spp.	Sobic.006G082000.1	SCJFRZ2011B07	AT3G14240				+	+	+	+		+	+	+
Proteases	Ser protease	Ser protease (subtilisin) (Peptidase family S8)	Saccharum spp.	Sobic.005G165500.1	SCJFST1015D05	AT1G32970						+	+	+	+
Proteases	Ser protease	Ser protease (subtilisin) (Peptidase family S8)	Saccharum spp.	Sobic.002G112300.1	SCJFRZ2009E12	AT1G20160	AT1G20160				+	+	+	+	+		+	+
Proteases	Ser protease	Ser protease (subtilisin) (Peptidase family S8)	Saccharum spp.	Sobic.006G082000.1	SCJFRT2057F03	AT3G14067	AT3G14067					+	+		+		+
Proteases	Ser protease	Ser protease (subtilisin) (Peptidase family S8)	Saccharum spp.	Sobic.001G258100.1	SCRUFL3064H08	AT2G05920	AT2G05920				+	+
Proteases	Ser protease	Ser protease (subtilisin) (Peptidase family S8)	Saccharum spp.		SCQGLR2025F03	AT5G67360	AT5G67360				+
Proteases	Ser protease	Ser protease (subtilisin) (Peptidase family S8)	Saccharum spp.	Sobic.004G319000.1	SCRFHR1007E04	AT3G14067	AT3G14067				+	+
Proteases	Ser protease	Ser protease (subtilisin) (Peptidase family S8)	Saccharum spp.	Sobic.005G165500.1	SCEZRZ3016E11	AT4G10520						+
Proteases	peptidase family S28	Pro-Xaa carboxypeptidase	Saccharum spp.	Sobic.003G308300.1	SCCCRT1003G09	AT5G65760	AT5G65760				+	+
Proteases	peptidase family S28	Pro-Xaa carboxypeptidase	Saccharum spp.	Sobic.001G196700.1	SCCCHR1002F08	AT4G36195	AT4G36195	+				+			+		+
Proteases	peptidase family S29	Pro-Xaa carboxypeptidase	Saccharum spp.	Sobic.001G196600.1	SCJLRT1019E02	AT4G36195	AT4G36195										+
Proteases	Ser carboxypeptidase	Ser carboxypeptidase (Peptidase family S10)	Saccharum spp.	Sobic.003G062800.1	SCCCLR1C01H05	AT3G07990	AT3G07990				+				+
Proteases	Ser carboxypeptidase	Ser carboxypeptidase (Peptidase family S10)	Saccharum spp.	Sobic.002G401200.2	SCEZRZ3016H03	AT3G63470	AT3G63470				+	+			+	+	+
Proteases	Ser carboxypeptidase	Ser carboxypeptidase (Peptidase family S10)	Saccharum spp.	Sobic.004G224766.1	SCQSSB1059G07	AT5G23210	AT5G23210										+
Proteins related to lipid metabolism	lipid transfer protein (LTP)	lipid transfer protein/trypsin-alpha amylase inhibitor	Saccharum spp.	Sobic.008G030600.1	SCCCLR1024C05	AT5G59320	AT5G59320	+		+
Proteins related to lipid metabolism	lipid transfer protein (LTP)	lipid transfer protein/trypsin-alpha amylase inhibitor	Saccharum spp.	Sobic.008G030600.1	SCEPLB1044H11	AT5G59320	AT5G59320	+		+
Proteins related to lipid metabolism	lipid transfer protein (LTP)	lipid transfer protein/trypsin-alpha amylase inhibitor	Saccharum spp.	Sobic.008G030600.1	SCCCLR1076D05	AT5G59320	AT5G59320			+		+	+	+
Proteins related to lipid metabolism	lipid transfer protein (LTP)	lipid transfer protein/trypsin-alpha amylase inhibitor	Saccharum spp.	Sobic.001G353501.1	SCCCCL3001E03.b	AT2G13820	AT2G13820	+		+			+	+
Proteins related to lipid metabolism	lipid transfer protein (LTP)	lipid transfer protein/trypsin-alpha amylase inhibitor	Saccharum spp.	Sobic.001G535600.2	SCEPLB1044H04	AT1G66850			+	+			+						+
Proteins related to lipid metabolism	lipid transfer protein (LTP)	lipid transfer protein/trypsin-alpha amylase inhibitor	Saccharum spp.	Sobic.008G030700.1	SCEZLB1006F09	AT5G59320	AT5G59320		+	+			+						+
Proteins related to lipid metabolism	lipid transfer protein (LTP)	lipid transfer protein/trypsin-alpha amylase inhibitor	Saccharum spp.	Sobic.008G030900.1	SCBGLR1114E07 SCCCCL3004H07.b SCVPHR1092G06	AT2G38540	AT2G38540		++++	++++
Proteins related to lipid metabolism	lipid transfer protein (LTP)	lipid transfer protein/trypsin-alpha amylase inhibitor	Saccharum spp.	Sobic.008G030900.1	SCCCLR1048F06	AT2G38540	AT2G38540		+	+			+
Proteins related to lipid metabolism	lipid transfer protein (LTP)	lipid transfer protein/trypsin-alpha amylase inhibitor	Saccharum spp.	Sobic.008G030900.2	SCUTST3131G03	AT2G38540	AT2G38540		+	+									+
Proteins related to lipid metabolism	lipid transfer protein (LTP)	lipid transfer protein/trypsin-alpha amylase inhibitor	Saccharum spp.	Sobic.003G356500.1	SCCCRZ1001H02	AT5G05960	AT5G05960			+		+
Proteins related to lipid metabolism	lipid transfer protein (LTP)	lipid transfer protein/trypsin-alpha amylase inhibitor	Saccharum spp.	Sobic.008G030700.1	SCCCLR2C03F01	AT2G38540	AT2G38540			+			+	+					+	+
Proteins related to lipid metabolism	lipid transfer protein (LTP)	lipid transfer protein/trypsin-alpha amylase inhibitor	Saccharum spp.	Sobic.002G109400.1	SCCCLB1025F02	AT5G48485	AT5G48485						+	+
Proteins related to lipid metabolism	lipid transfer protein (LTP)	lipid transfer protein/trypsin-alpha amylase inhibitor	Saccharum spp.	Sobic.006G074200.1	SCQSLR1089H10	AT5G05960	AT5G05960						+
Proteins related to lipid metabolism	lipid transfer protein (LTP)	lipid transfer protein/trypsin-alpha amylase inhibitor	Saccharum spp.	Sobic.010G236500.1	SCCCRT1C06C05	AT1G70250							+
Proteins related to lipid metabolism	lipid transfer protein (LTP)	lipid transfer protein/trypsin-alpha amylase inhibitor	Saccharum spp.	Sobic.001G353501.1	SCACLR2029H09	AT2G13820	AT2G13820						+	+					+	+
Proteins related to lipid metabolism	lipid transfer protein (LTP)	lipid transfer protein/trypsin-alpha amylase inhibitor	Saccharum spp.	Sobic.008G030900.1	SCCCLR1C08B02	AT2G38540	AT2G38540				+		+
Proteins related to lipid metabolism	lipid transfer protein (LTP)	lipid transfer protein/trypsin-alpha amylase inhibitor	Saccharum spp.	Sobic.009G221900.1	SCCCLR2004B05	AT3G18280	AT3G18280							+
Proteins related to lipid metabolism	lipid transfer protein (LTP)	lipid transfer protein	Saccharum spp.	Sobic.003G338700.1	SCCCAM2002F12	AT5G01870			+	+
Proteins related to lipid metabolism	lipid transfer protein (LTP)	lipid transfer protein	Saccharum spp.	Sobic.003G338700.1	SCBFLR1046E09 SCVPRZ2039B03 SCVPRZ2041C11	AT5G01870			+++	+++
Proteins related to lipid metabolism	lipid transfer protein (LTP)	lipid transfer protein	Saccharum spp.	Sobic.008G031000.1	SCCCLR1072C06 SCEZLR1031G07 SCRFLR1012A10 SCRUSB1064D08/SCEPRT2047G01	AT4G33355/AT5G01870	AT4G33355		+++++	+++++
Proteins related to lipid metabolism	lipid transfer protein (LTP)	lipid transfer protein	Saccharum spp.	Sobic.008G031000.1	SCJFRZ2033G07 SCRUFL4024B04	AT4G33355	AT4G33355			++
Proteins related to lipid metabolism	lipid transfer protein (LTP)	lipid transfer protein	Saccharum spp.	Sobic.006G074300.1	SCCCRZ2002G09**	AT5G05960	AT5G05960			+	+		+	+
Proteins related to lipid metabolism	lipid transfer protein (LTP)	lipid transfer protein	Saccharum spp.	Sobic.006G074300.1	SCQSFL3039E08.b**	AT5G05960	AT5G05960			+	+		+	+
Proteins related to lipid metabolism		glycerophosphoryl diester phosphodiesterase	Saccharum spp.	Sobic.006G116000.1	SCCCLB1021D04	AT4G26690	AT4G26690				+	+
Proteins related to lipid metabolism		glycerophosphoryl diester phosphodiesterase	Saccharum spp.	Sobic.004G197600.1	SCEPLR1051D01	AT5G55480	AT5G55480				+	+
Proteins related to lipid metabolism	GDSL family	lipase acylhydrolase (GDSL family)	Saccharum spp.	Sobic.004G243500.1	SCCCRT2C06G01	AT2G04570											+
Proteins related to lipid metabolism	GDSL family	lipase acylhydrolase (GDSL family)	Saccharum spp.	Sobic.010G044900.1	SCCCRT1003B03	AT1G28600	AT1G28600			+	+	+			+		+
Proteins related to lipid metabolism		phospholipase D	Saccharum spp.	Sobic.003G050400.1	SCAGLR1043E06	AT3G15730					+	+
Proteins with interaction domains (with proteins or polysaccharides)	pectin methyl esterase inhibitor (PMEI)	plant invertase/pectin methylesterase inhibitor (PMEI)	Saccharum spp.	Sobic.006G004300.1	SCSFLR2024B05	AT1G14890	AT1G14890	+
Proteins with interaction domains (with proteins or polysaccharides)	pectin methyl esterase inhibitor (PMEI)	plant invertase/pectin methylesterase inhibitor (PMEI)	Saccharum spp.	Sobic.004G167800.3	SCBFRZ2045E03	AT5G67360	AT5G67360	+
Proteins with interaction domains (with proteins or polysaccharides)	pectin methyl esterase inhibitor (PMEI)	plant invertase/pectin methylesterase inhibitor (PMEI)	Saccharum spp.	Sobic.004G167800.3	SCMCLV1031F09	AT5G64620	AT5G64620	+			+	+		+
Proteins with interaction domains (with proteins or polysaccharides)	pectin methyl esterase inhibitor (PMEI)	plant invertase/pectin methylesterase inhibitor (PMEI)	Saccharum spp.	Sobic.004G167800.3	SCVPRZ2040D09	AT5G46930		+			+	+	+	+
Proteins with interaction domains (with proteins or polysaccharides)	protease inhibitor	proteinase inhibitor family I25 (cystatin family)	Saccharum spp.	Sobic.001G324800.1	SCCCRZ3002G10	AT5G47550	AT5G47550	+	+	+	+	+			+
Proteins with interaction domains (with proteins or polysaccharides)	protease inhibitor	proteinase inhibitor family I25 (cystatin family)	Saccharum spp.	Sobic.001G324800.1	SCEZRT2018F03	AT5G47550	AT5G47550	+	+
Proteins with interaction domains (with proteins or polysaccharides)	protease inhibitor	proteinase inhibitor family I25 (cystatin family)	Saccharum spp.	Sobic.003G126800.1	SCEPLR1051C09	AT3G12490		+			+	+		+
Proteins with interaction domains (with proteins or polysaccharides)	protease inhibitor	proteinase inhibitor family I25 (cystatin family)	Saccharum spp.	Sobic.003G327700.1	SCEQRT1025E03	AT3G12490		+			+	+	+	+			+
Proteins with interaction domains (with proteins or polysaccharides)	LRR protein	expressed protein (LRR domains)	Saccharum spp.	Sobic.009G002400.2	SCRUAD1063C06	AT5G06860	AT5G06860			+	+	+	+				+
Proteins with interaction domains (with proteins or polysaccharides)	LRR protein	expressed protein (LRR domains)	Saccharum spp.	Sobic.002G343600.1	SCSFAD1125C08	AT5G06860	AT5G06860				+	+
Proteins with interaction domains (with proteins or polysaccharides)	LRR protein	expressed protein (LRR domains)	Saccharum spp.	Sobic.004G167800.3	SCJLRZ1024G07	AT3G17640					+
Proteins with interaction domains (with proteins or polysaccharides)	LRR protein	homologous to PGIP1 (LRR domains)	Saccharum spp.	Sobic.002G343600.1	SCVPLR2019B03	AT5G06860	AT5G06860	+
Proteins with interaction domains (with proteins or polysaccharides)	protease inhibitor	proteinase inhibitor family I12 (Bowman-Birk serine-protease inhibitor)	Saccharum spp.	Sobic.005G215400.1	SCJFLR1013A04 SCRUFL3062D08	AT1G54550			++
Proteins with interaction domains (with proteins or polysaccharides)		expressed protein (Barwin domain, defense protein)	Saccharum spp.	Sobic.005G169400.1	SCVPRT2073C10	AT3G04720	AT3G04720						+	+		+	+			+
Proteins with interaction domains (with proteins or polysaccharides)		expressed protein (LysM domain)	Saccharum spp.	Sobic.002G286700.1	SCRFRZ3057C09	AT2G17120	AT2G17120				+								+
Signaling	fasciclin-like arabinogalactan protein (FLA)	fasciclin-like arabinogalactan protein	Saccharum spp.	Sobic.001G063500.1	SCEPLR1030C10	AT2G35860	AT2G35860					+
Signaling	fasciclin-like arabinogalactan protein (FLA)	fasciclin-like arabinogalactan protein	Saccharum spp.	Sobic.003G062000.1	SCACLR1129A05	AT5G03170	AT5G03170					+
Signaling	fasciclin-like arabinogalactan protein (FLA)	fasciclin-like arabinogalactan protein	Saccharum spp.	Sobic.003G250700.1	SCRFLR1034D04	AT5G03170	AT5G03170				+				+		+
Signaling	fasciclin-like arabinogalactan protein (FLA)	fasciclin-like arabinogalactan protein	Saccharum spp.	Sobic.009G056400.1	SCEQLR1093E12	AT5G03170	AT5G03170				+	+	+
Signaling	fasciclin-like arabinogalactan protein (FLA)	fasciclin-like arabinogalactan protein	Saccharum spp.		SCCCCL7001H04	AT3G60900	AT3G60900				+
Signaling	fasciclin-like arabinogalactan protein (FLA)	fasciclin-like arabinogalactan protein	Saccharum spp.	Sobic.007G214700.1	SCVPRZ2036F10	AT2G04780	AT2G04780				+
Signaling	fasciclin-like arabinogalactan protein (FLA)	fasciclin-like arabinogalactan protein	Saccharum spp.	Sobic.009G055900.1	SCEPLR1051B04	AT5G55730	AT5G55730				+	+
Signaling	fasciclin-like arabinogalactan protein (FLA)	fasciclin-like arabinogalactan protein	Saccharum spp.	Sobic.009G232200.1	SCQGRT1040D08	AT5G44130	AT5G44130				+	+
Signaling	LRR-RLK	leucine-rich repeat receptor protein kinase	Saccharum spp.	Sobic.009G138200.1	SCQSHR1023C04	AT5G48380						+
Signaling	LRR-RLK	leucine-rich repeat receptor protein kinase	Saccharum spp.	Sobic.001G116600.1	SCCCLR1C05E11	AT3G02880	AT3G02880	+
Signaling	LRR-RLK	leucine-rich repeat receptor protein kinase	Saccharum spp.	Sobic.001G451800.1	SCCCRZ1C01H05	AT1G48480					+
Miscellaneous		germin (cupin domain)	Saccharum spp.	Sobic.003G060000.1	SCUTLR1037C05	AT1G09560	AT1G09560										+
Miscellaneous		germin (cupin domain)	Saccharum spp.	Sobic.003G136200.1	SCACSB1038A04	AT1G09560	AT1G09560	+
Miscellaneous		germin (cupin domain)	Saccharum spp.	Sobic.003G136200.1	SCBGRT1047A04	AT1G09560	AT1G09560	+
Miscellaneous		germin (cupin domain)	Saccharum spp.	Sobic.003G136200.1	SCMCRT2089H04	AT1G09560	AT1G09560	+
Miscellaneous		germin (cupin domain)	Saccharum spp.	Sobic.003G136200.1	SCVPRZ2036E02	AT1G09560	AT1G09560	+
Miscellaneous		germin (cupin domain)	Saccharum spp.	Sobic.003G136200.1	SCEZHR1049D07	AT1G09560	AT1G09560	+
Miscellaneous		germin (cupin domain)	Saccharum spp.	Sobic.002G053900.1	SCBGRT1047G10	AT3G62020	AT3G62020			+	+	+	+		+
Miscellaneous		germin (cupin domain)	Saccharum spp.	Sobic.009G059100.1	SCCCLR2C02D04	AT5G20630	AT5G20630			+			+				+
Miscellaneous		germin (cupin domain)	Saccharum spp.	Sobic.004G165300.1	SCACAM2042B09	AT3G10080					+	+			+		+
Miscellaneous		germin (cupin domain)	Saccharum spp.	Sobic.003G060000.1	SCRLST3166D09	AT1G09560	AT1G09560				+	+	+
Miscellaneous	thaumatin	thaumatin (PR5)	Saccharum spp.	Sobic.008G135600.1	SCCCLR2003G06***	AT2G28790	AT2G28790			+	+
Miscellaneous	thaumatin	thaumatin (PR5)	Saccharum spp.	Sobic.008G135600.1	SCUTLR1037F02***	AT2G28790	AT2G28790			+	+
Miscellaneous	thaumatin	thaumatin (PR5)	Saccharum spp.	Sobic.008G182500.1	SCCCSD1003E02	AT4G11650	AT4G11650			+
Miscellaneous	thaumatin	thaumatin (PR5)	Saccharum spp.	Sobic.008G182500.1	SCRUHR1076B06	AT4G11650	AT4G11650			+
Miscellaneous	thaumatin	thaumatin (PR5)	Saccharum spp.	Sobic.008G182600.1	SCVPRT2073B04	AT4G11650	AT4G11650			+		+	+	+		+
Miscellaneous	thaumatin	thaumatin (PR5)	Saccharum spp.	Sobic.003G350400.1	SCEZRZ1014C04	AT2G28790	AT2G28790	+	+	+	+
Miscellaneous	thaumatin	thaumatin (PR5)	Saccharum spp.	Sobic.002G351400.1	SCRURT2012C09	AT4G11650	AT4G11650					+	+	+
Miscellaneous	thaumatin	thaumatin (PR5)	Saccharum spp.	Sobic.008G135600.1	SCJFRZ2025E05	AT2G28790	AT2G28790				+	+	+
Miscellaneous	thaumatin	thaumatin (PR5)	Saccharum spp.	Sobic.001G145700.1	SCJLRT2051G07	AT4G11650	AT4G11650						+
Miscellaneous	thaumatin	thaumatin (PR5)	Saccharum spp.	Sobic.010G241100.1	SCACLR2029H06	AT1G73620	AT1G73620				+
Miscellaneous	thaumatin	thaumatin (PR5)	Saccharum spp.	Sobic.001G250100.1	SCQGHR1010B02	AT5G40020	AT5G40020								+
Miscellaneous	thaumatin	thaumatin (PR5)	Saccharum spp.	Sobic.008G135300.1	SCVPRT2080B07	AT2G28790	AT2G28790									+			+
Miscellaneous	purple acid phosphatase (PAP)	purple acid phosphatase	Saccharum spp.	Sobic.002G275900.1	SCCCRZ3097D07	AT5G63140	AT5G63140										+
Miscellaneous	purple acid phosphatase (PAP)	purple acid phosphatase	Saccharum spp.	Sobic.008G113000.1	SCVPFL3046E09.b	AT2G16430	AT2G16430	+
Miscellaneous	purple acid phosphatase (PAP)	purple acid phosphatase	Saccharum spp.	Sobic.008G113000.1	SCEQRT1026G10	AT1G56360		+
Miscellaneous	purple acid phosphatase (PAP)	purple acid phosphatase	Saccharum spp.	Sobic.010G205200.1	SCVPFL3047F02.b	AT5G34850	AT5G34850	+			+	+
Miscellaneous	purple acid phosphatase (PAP)	purple acid phosphatase	Saccharum spp.	Sobic.008G113000.1	SCVPRZ2043H01	AT2G16430	AT2G16430	+			+
Miscellaneous	purple acid phosphatase (PAP)	purple acid phosphatase	Saccharum spp.	Sobic.010G205200.1	SCEQLR1091F02	AT5G34850	AT5G34850					+
Miscellaneous		acid phosphatase (class B)	Saccharum spp.	Sobic.009G070700.1	SCACSD2018E08	AT4G29260							+
Miscellaneous		acid phosphatase (class B)	Saccharum spp.	Sobic.009G070800.1	SCEQRT1033D01	AT4G29260					+	+
Miscellaneous		nucleoside phosphatase	Saccharum spp.	Sobic.008G021900.1	SCJFRZ2029D05	AT3G04080							+
Miscellaneous		nucleoside phosphatase	Saccharum spp.	Sobic.008G021900.1	SCCCRZ1C01H06	AT3G04080			+	+	+	+			+	+	+		+	+
Miscellaneous		nucleoside phosphatase	Saccharum spp.	Sobic.008G022100.1	SCCCRZ2001B07	AT3G04080									+
Miscellaneous		nucleoside phosphatase	Saccharum spp.	Sobic.005G018300.1	SCCCCL2001B01.b	AT3G04080					+				+
Miscellaneous	dirigent protein	dirigent protein	Saccharum spp.	Sobic.002G005400.2	SCSBLB1033B10	AT5G42510	AT5G42510				+	+			+
Miscellaneous	dirigent protein	dirigent protein	Saccharum spp.	Sobic.005G061200.1	SCCCLB1003G10	AT1G65870	AT1G65870				+	+
Miscellaneous	dirigent protein	dirigent protein	Saccharum spp.	Sobic.005G200600.1	SCJLRT3078H06	AT1G58170			+
Miscellaneous	dirigent protein	dirigent protein	Saccharum spp.	Sobic.002G005100.1	SCEZLR1052H01	AT5G42510	AT5G42510				+	+					+
Miscellaneous	dirigent protein	dirigent protein	Saccharum spp.	Sobic.005G061200.1	SCSGFL4C03C08	AT1G65870	AT1G65870								+
Miscellaneous	dirigent protein	dirigent protein	Saccharum spp.	Sobic.002G005300.1	SCJLRT1021D04	AT5G42510	AT5G42510					+
Miscellaneous	dirigent protein	dirigent protein	Saccharum spp.		SCEZST3150E10	AT1G65870	AT1G65870					+
Miscellaneous		phosphate-induced (phi) protein 1	Saccharum spp.	Sobic.004G229200.1	SCCCRZ2C04F06	AT4G08950	AT4G08950	+
Miscellaneous		phosphate-induced (phi) protein 1	Saccharum spp.	Sobic.007G225400.1	SCJLAM2093F08	AT5G64260	AT5G64260				+
Miscellaneous		phosphate-induced (phi) protein 1	Saccharum spp.	Sobic.010G088700.1	SCCCCL4001D06	AT4G08950	AT4G08950								+
Miscellaneous		phosphate-induced (phi) protein 2	Saccharum spp.	Sobic.004G229200.1	SCSFFL3092A10	AT4G08950	AT4G08950	+
Miscellaneous		phosphate-induced (phi) protein 3	Saccharum spp.	Sobic.007G225400.1	SCEZRZ3127F12	AT5G64260	AT5G64260	+
Miscellaneous		phosphorylase	Saccharum spp.	Sobic.003G007800.1	SCEQLB1067F01	AT4G28940	AT4G28940				+				+
Miscellaneous		SCP-like extracellular protein (PR-1)	Saccharum spp.	Sobic.010G020200.1	SCVPRT2073B08	AT2G14610	AT2G14610			+		+		+			+
Miscellaneous		SCP-like extracellular protein (PR-1)	Saccharum spp.	Sobic.010G020200.1	SCCCRT3003E05	AT2G14610	AT2G14610						+	+
Miscellaneous		aldose-1-epimerase	Saccharum spp.	Sobic.006G104900.1	SCRUAD1134G06	AT3G47800	AT3G47800	+
Miscellaneous		carbonic anhydrase	Saccharum spp.	Sobic.006G069300.1	SCBGST3104F06	AT3G52720	AT3G52720				+
Structural proteins	leucine-rich repeat extensin (LRX)	LRR-extensin	Saccharum spp.	Sobic.009G066200.1	SCCCCL4009B01	AT3G24480	AT3G24480	+
Unknown function		expressed protein (DUF538)	Saccharum spp.	Sobic.003G399000.1	SCMCRT2088G02	AT3G07470	AT3G07470				+
Unknown function		expressed protein (DUF568)	Saccharum spp.	Sobic.007G198000.1	SCVPLR2027A11	AT3G07390	AT3G07390			+	+	+	+		+
Unknown function		expressed protein (DUF642)	Saccharum spp.	Sobic.001G046400.1	SCCCCL4009G04	AT3G08030	AT3G08030	+	+	+	+	+			+
Unknown function		expressed protein (DUF642)	Saccharum spp.	Sobic.001G046400.1	SCSGLR1084A12	AT3G08030	AT3G08030	+	+	+	+	+			+
Unknown function		expressed protein (DUF642)	Saccharum spp.	Sobic.006G133000.1	SCCCLB1001G04	AT5G11420	AT5G11420		+		+								+
Unknown function		expressed protein (Gnk2-homologous domain, antifungal protein of Ginkgo seeds)	Saccharum spp.	Sobic.001G418200.1	SCVPHR1095E09	AT5G48540	AT5G48540						+							+
Unknown function		expressed protein (WD40-like beta propeller domain)	Saccharum spp.	Sobic.001G019300.1	SCCCLR1024E06	AT1G21680	AT1G21680					+
Unknown function		expressed protein (Ole e1 allergen domain)	Saccharum spp.	Sobic.009G208600.1	Sobic.009G208600.1	AT2G34700	AT2G34700	+
Unknown function		expressed protein (alpha/beta barrel)	Saccharum spp.	Sobic.008G035400.1	SCAGLR2011E04 SCEPAM2057B02 SCEPLR1051E09	AT5G22580				+++
Unknown function		expressed protein	Saccharum spp.	Sobic.003G005800.1	SCCCRZ2004B02	AT4G20260		+		+		+	+	+
Unknown function		expressed protein	Saccharum spp.	Sobic.003G005800.3	SCEQLR1050H09	AT4G20260		+				+							+
Unknown function		expressed protein	Saccharum spp.	Sobic.006G053800.1	SCQGLR2032D10	AT4G32100		+
Unknown function		expressed protein	Saccharum spp.	Sobic.004G128600.1	SCCCLR1079C11	AT4G20260				+	+	+
Unknown function		expressed protein	Saccharum spp.	Sobic.008G135500.1	SCAGFL1089C05						+	+
Unknown function		expressed protein	Saccharum spp.	Sobic.003G005800.3	SCRFFL4006E01	AT4G20260					+	+
Unknown function		expressed protein	Saccharum spp.	Sobic.008G135500.1	SCSFST1066G10				+	+
Unknown function		expressed protein	Saccharum spp.	Sobic.008G135500.1	SCRUFL4024B08.b	AT1G15170			+	+
Accession numbers are in red when it is not possible to distinguish between two homologous proteins.
*, ** and *** mean that the accession number in black could be defined but its pair in red could not be defined because shared unique peptides, respectively.

## Sheet: O. sativa
Supplementary tables
Table S4. List of CWPs identified in O. sativa [retrieved from WALLPROTDB, 47] and the A. thaliana accessions identified through BLASTp analysis.
Functional classes	Protein families	(Putative) functions	Species	Homologs in other species	Phytozome nomenclature [125]	Accession number	A. thaliana BLASTp accessions	A. thaliana accessions identified by cell wall proteomics	O. sativa
									cell suspension cultures [29]	cultures medium of cell suspension cultures		leaves	roots [31]
									2-3 weeks	5 days [28]	2-3 weeks [30]	3 week old, 4th leaf [28]
Proteins acting on cell wall polysaccharides	glycoside hydrolase (GH)	glycoside hydrolase family 1 - GH1 (beta-glucosidase)	O. sativa	Bradi1g19270.1	LOC_Os01g32364.1	Os01g0508000	AT3G18080	AT3G18080	+
Proteins acting on cell wall polysaccharides	glycoside hydrolase (GH)	glycoside hydrolase family 1 - GH1 (beta-glucosidase)	O. sativa	Bradi1g10930.1	LOC_Os03g49600.1	Os03g0703000	AT3G18080	AT3G18080	+		+
Proteins acting on cell wall polysaccharides	glycoside hydrolase (GH)	glycoside hydrolase family 3 - GH3	O. sativa	Bradi1g08560.1	LOC_Os03g53800.5	Os03g0749300	AT5G20950	AT5G20950	+
Proteins acting on cell wall polysaccharides	glycoside hydrolase (GH)	glycoside hydrolase family 3 - GH3	O. sativa	Bradi1g08550.2		Os03g0749500	AT5G20950	AT5G20950	+
Proteins acting on cell wall polysaccharides	glycoside hydrolase (GH)	glycoside hydrolase family 3 - GH3	O. sativa	Bradi3g59020.1	LOC_Os02g51620.1	Os02g0752200	AT1G78060	AT1G78060	+		+
Proteins acting on cell wall polysaccharides	glycoside hydrolase (GH)	glycoside hydrolase family 3 - GH3	O. sativa	Bradi5g16557.1	LOC_Os04g44840.1	Os04g0530700	AT5G10560	AT5G10560	+
Proteins acting on cell wall polysaccharides	glycoside hydrolase (GH)	glycoside hydrolase family 3 - GH3 (beta-glucosidase)	O. sativa			Os01g0296700	AT5G64570	AT5G64570					+
Proteins acting on cell wall polysaccharides	glycoside hydrolase (GH)	glycoside hydrolase family 3 - GH3	O. sativa	Bradi5g23470.1	LOC_Os04g54810.1	Os04g0640700	AT5G64570	AT5G64570	+			+	+
Proteins acting on cell wall polysaccharides	glycoside hydrolase (GH)	glycoside hydrolase family 5 - GH5 (glucan-1,3-beta glucosidase)	O. sativa	Bradi2g31690.1	LOC_Os05g15510.2	Os05g0244500	AT5G01930		+
Proteins acting on cell wall polysaccharides	glycoside hydrolase (GH)	glycoside hydrolase family 5 - GH5 (glucan-1,3-beta glucosidase)	O. sativa	Bradi2g31690.1	LOC_Os10g22520.1	Os10g0370500			+	+
Proteins acting on cell wall polysaccharides	glycoside hydrolase (GH)	glycoside hydrolase family 9 - GH9 (endo-1,3(4)-beta-glucanase)	O. sativa	Bradi2g11870.1		Os01g0312800	AT4G02290	AT4G02290	+
Proteins acting on cell wall polysaccharides	glycoside hydrolase (GH)	glycoside hydrolase family 9 - GH9 (endo-1,3(4)-beta-glucanase)	O. sativa	Bradi4g33760.1	LOC_Os02g03120.1	Os02g0123700	AT4G02290	AT4G02290	+
Proteins acting on cell wall polysaccharides	glycoside hydrolase (GH)	glycoside hydrolase family 13 - GH13 (alpha amylase)	O. sativa	Bradi4g32140.1	LOC_Os08g36900.1	Os08g0473600	AT4G25000		+		+
Proteins acting on cell wall polysaccharides	glycoside hydrolase (GH)	glycoside hydrolase family 13 - GH13 (alpha amylase)	O. sativa	Bradi4g32140.1		Os09g0457800	AT4G25000		+		+
Proteins acting on cell wall polysaccharides	glycoside hydrolase (GH)	glycoside hydrolase family 13 - GH13 (alpha amylase)	O. sativa	Bradi4g32140.1	LOC_Os08g36910.1	Os08g0473900	AT4G25000		+
Proteins acting on cell wall polysaccharides	glycoside hydrolase (GH)	glycoside hydrolase family 13 - GH13 (alpha amylase)	O. sativa	Bradi4g32140.1	LOC_Os09g28400.1	Os09g0457400	AT4G25000		+		+
Proteins acting on cell wall polysaccharides	glycoside hydrolase (GH)	glycoside hydrolase family 13 - GH13 (alpha amylase)	O. sativa	Bradi1g35050.1	LOC_Os06g49970.2	Os06g0713800	AT4G25000		+
Proteins acting on cell wall polysaccharides	glycoside hydrolase (GH)	glycoside hydrolase family 13 - GH13 (alpha amylase)	O. sativa	Bradi3g58010.1	LOC_Os02g52710.1	Os02g0765600	AT4G25000		+	+	+	+
Proteins acting on cell wall polysaccharides	glycoside hydrolase (GH)	glycoside hydrolase family 13 - GH13 (alpha amylase)	O. sativa	Bradi4g32140.1		Os09g0457600	AT4G25000		+		+
Proteins acting on cell wall polysaccharides	glycoside hydrolase (GH)	glycoside hydrolase family 17 - GH17 (beta-1,3-glucosidase)	O. sativa	Bradi1g25517.1	LOC_Os07g35480.3	Os07g0539100	AT5G55180		+				+
Proteins acting on cell wall polysaccharides	glycoside hydrolase (GH)	glycoside hydrolase family 16 - GH16 (endoxyloglucan transferase)	O. sativa	Bradi1g33827.1	LOC_Os06g48180.1	Os06g0696600	AT5G57550				+
Proteins acting on cell wall polysaccharides	glycoside hydrolase (GH)	glycoside hydrolase family 16 - GH16 (endoxyloglucan transferase)	O. sativa	Bradi5g20742.1	LOC_Os04g51460.1	Os04g0604300	AT4G30270	AT4G30270			+
Proteins acting on cell wall polysaccharides	glycoside hydrolase (GH)	glycoside hydrolase family 17 - GH17 (beta-1,3-glucosidase)	O. sativa	Bradi1g25517.1	LOC_Os08g14700.1	Os08g0244500	AT2G05790				+
Proteins acting on cell wall polysaccharides	glycoside hydrolase (GH)	glycoside hydrolase family 17 - GH17 (beta-1,3-glucosidase)	O. sativa	Bradi1g23640.1		Os07g0577300	AT3G13560	AT3G13560			+
Proteins acting on cell wall polysaccharides	glycoside hydrolase (GH)	glycoside hydrolase family 17 - GH17 (beta-1,3-glucosidase)	O. sativa	Bradi1g25530.1		Os07g0539300	AT4G26830				+
Proteins acting on cell wall polysaccharides	glycoside hydrolase (GH)	glycoside hydrolase family 17 - GH17 (beta-1,3-glucosidase)	O. sativa	Bradi1g22290.1	LOC_Os07g40940.1	Os07g0600700	AT1G18650				+
Proteins acting on cell wall polysaccharides	glycoside hydrolase (GH)	glycoside hydrolase family 17 - GH17 (beta-1,3-glucosidase)	O. sativa	Bradi3g57610.1	LOC_Os02g53200.2	Os02g0771700	AT5G55180		+		+
Proteins acting on cell wall polysaccharides	glycoside hydrolase (GH)	glycoside hydrolase family 17 - GH17 (beta-1,3-glucosidase)	O. sativa	Bradi4g09230.1	LOC_Os11g47820.2	Os11g0704600	AT5G24318		+		+
Proteins acting on cell wall polysaccharides	glycoside hydrolase (GH)	glycoside hydrolase family 17 - GH17 (beta-1,3-glucosidase)	O. sativa	Bradi2g49330.1		Os01g0739700	AT5G56590	AT5G56590	+
Proteins acting on cell wall polysaccharides	glycoside hydrolase (GH)	glycoside hydrolase family 17 - GH17 (beta-1,3-glucosidase)	O. sativa	Bradi2g60441.1	LOC_Os01g71350.1	Os01g0940800	AT3G57240	AT3G57240				+
Proteins acting on cell wall polysaccharides	glycoside hydrolase (GH)	glycoside hydrolase family 17 - GH17 (beta-1,3-glucosidase)	O. sativa	Bradi2g27140.1	LOC_Os05g31140.1	Os05g0375400	AT4G16260	AT4G16260				+	+
Proteins acting on cell wall polysaccharides	glycoside hydrolase (GH)	glycoside hydrolase family 17 - GH17 (beta-1,3-glucosidase)	O. sativa	Bradi2g43056.1	LOC_Os01g71400.1	Os01g0941400	AT3G57240	AT3G57240				+
Proteins acting on cell wall polysaccharides	glycoside hydrolase (GH)	glycoside hydrolase family 17 - GH17 (beta-1,3-glucosidase)	O. sativa	Bradi1g25517.1	LOC_Os07g35350.2	Os07g0538000	AT5G55180		+
Proteins acting on cell wall polysaccharides	glycoside hydrolase (GH)	glycoside hydrolase family 17 - GH17 (beta-1,3-glucosidase)	O. sativa	Bradi1g12810.1		Os03g0669300	AT4G34480	AT4G34480	+
Proteins acting on cell wall polysaccharides	glycoside hydrolase (GH)	glycoside hydrolase family 17 - GH17 (beta-1,3-glucosidase)	O. sativa		LOC_Os01g51570.1	Os01g0713200	AT3G57260	AT3G57260					+
Proteins acting on cell wall polysaccharides	glycoside hydrolase (GH)	glycoside hydrolase family 18 - GH18	O. sativa	Bradi4g40120.1	LOC_Os11g47510.1	Os11g0701000	AT5G24090	AT5G24090	+
Proteins acting on cell wall polysaccharides	glycoside hydrolase (GH)	glycoside hydrolase family 18 - GH18	O. sativa	Bradi4g40120.1	LOC_Os11g47520.1	Os11g0701100	AT5G24090	AT5G24090	+		+
Proteins acting on cell wall polysaccharides	glycoside hydrolase (GH)	glycoside hydrolase family 18 - GH18	O. sativa	Bradi4g40120.1	LOC_Os11g47560.1	Os11g0701500	AT5G24090	AT5G24090	+		+
Proteins acting on cell wall polysaccharides	glycoside hydrolase (GH)	glycoside hydrolase family 18 - GH18	O. sativa	Bradi4g40120.1	LOC_Os11g47610.1	Os11g0702200	AT5G24090	AT5G24090	+
Proteins acting on cell wall polysaccharides	glycoside hydrolase (GH)	glycoside hydrolase family 18 - GH18	O. sativa	Bradi4g40120.1	LOC_Os11g47550.1	Os11g0701400	AT5G24090	AT5G24090	+
Proteins acting on cell wall polysaccharides	glycoside hydrolase (GH)	glycoside hydrolase family 18 - GH18	O. sativa	Bradi4g40120.1	LOC_Os11g47580.1	Os11g0701800	AT5G24090	AT5G24090	+
Proteins acting on cell wall polysaccharides	glycoside hydrolase (GH)	glycoside hydrolase family 18 - GH18	O. sativa	Bradi4g40120.1	LOC_Os11g47590.1	Os11g0701900	AT5G24090	AT5G24090	+
Proteins acting on cell wall polysaccharides	glycoside hydrolase (GH)	glycoside hydrolase family 18 - GH18	O. sativa	Bradi4g40120.1	LOC_Os11g47600.1	Os11g0702100	AT5G24090	AT5G24090	+		+
Proteins acting on cell wall polysaccharides	glycoside hydrolase (GH)	glycoside hydrolase family 18 - GH18	O. sativa	Bradi4g40120.1	LOC_Os11g47500.1	Os11g0700900	AT5G24090	AT5G24090	+	+	+	+
Proteins acting on cell wall polysaccharides	glycoside hydrolase (GH)	glycoside hydrolase family 18 - GH18	O. sativa	Bradi4g40120.1		Os05g0247500	AT5G24090	AT5G24090	+		+
Proteins acting on cell wall polysaccharides	glycoside hydrolase (GH)	glycoside hydrolase family 18 - GH18	O. sativa	Bradi4g40120.1	LOC_Os11g47530.1	Os11g0701200	AT5G24090	AT5G24090	+		+
Proteins acting on cell wall polysaccharides	glycoside hydrolase (GH)	glycoside hydrolase family 18 - GH18	O. sativa	Bradi2g55630.1	LOC_Os01g64110.1	Os01g0860500	AT5G24090	AT5G24090	+		+
Proteins acting on cell wall polysaccharides	glycoside hydrolase (GH)	glycoside hydrolase family 18 - GH18	O. sativa	Bradi2g45610.1	LOC_Os01g47070.1	Os01g0660200	AT5G24090	AT5G24090	+		+
Proteins acting on cell wall polysaccharides	glycoside hydrolase (GH)	glycoside hydrolase family 18 - GH18	O. sativa	Bradi4g40120.1	LOC_Os08g40690.1	Os08g0518900	AT5G24090	AT5G24090	+
Proteins acting on cell wall polysaccharides	glycoside hydrolase (GH)	glycoside hydrolase family 18 - GH18	O. sativa	Bradi3g26810.1	LOC_Os10g28050.1	Os10g0416100			+	+	+	+	+
Proteins acting on cell wall polysaccharides	glycoside hydrolase (GH)	glycoside hydrolase family 18 - GH18	O. sativa	Bradi2g47066.1	LOC_Os01g49320.1	Os01g0687400	AT5G24090	AT5G24090		+	+
Proteins acting on cell wall polysaccharides	glycoside hydrolase (GH)	glycoside hydrolase family 18 - GH18	O. sativa	Bradi4g40120.1		Os08g0518800	AT5G24090	AT5G24090			+
Proteins acting on cell wall polysaccharides	glycoside hydrolase (GH)	glycoside hydrolase family 19 - GH19	O. sativa	Bradi1g29887.1		Os05g0399300	AT3G12500	AT3G12500			+
Proteins acting on cell wall polysaccharides	glycoside hydrolase (GH)	glycoside hydrolase family 19 - GH19	O. sativa	Bradi3g40320.1	LOC_Os08g41100.1	Os08g0522500	AT1G05850	AT1G05850			+
Proteins acting on cell wall polysaccharides	glycoside hydrolase (GH)	glycoside hydrolase family 19 - GH19	O. sativa	Bradi3g48230.1	LOC_Os02g39330.1	Os02g0605900	AT3G54420	AT3G54420		+	+
Proteins acting on cell wall polysaccharides	glycoside hydrolase (GH)	glycoside hydrolase family 19 - GH19	O. sativa	Bradi3g32340.1	LOC_Os10g39680.1	Os10g0542900	AT3G12500	AT3G12500		+	+		+
Proteins acting on cell wall polysaccharides	glycoside hydrolase (GH)	glycoside hydrolase family 19 - GH19	O. sativa	Bradi2g11140.1	LOC_Os01g18400.1	Os01g0287600	AT1G02360	AT1G02360	+
Proteins acting on cell wall polysaccharides	glycoside hydrolase (GH)	glycoside hydrolase family 19 - GH19	O. sativa	Bradi5g14430.1	LOC_Os04g41680.1	Os04g0494100	AT3G54420	AT3G54420	+		+
Proteins acting on cell wall polysaccharides	glycoside hydrolase (GH)	glycoside hydrolase family 19 - GH19	O. sativa	Bradi2g47210.1	LOC_Os06g51050.1	Os06g0726100	AT3G12500	AT3G12500	+	+	+
Proteins acting on cell wall polysaccharides	glycoside hydrolase (GH)	glycoside hydrolase family 20 - GH20 (N-acetyl-beta-glucosaminidase)	O. sativa	Bradi2g25310.1	LOC_Os05g34320.2	Os05g0415700	AT1G65590	AT1G65590	+
Proteins acting on cell wall polysaccharides	glycoside hydrolase (GH)	glycoside hydrolase family 27 - GH27 (alpha-galactosidase/melibiase)	O. sativa	Bradi3g29797.1		Os10g0492900	AT5G08380	AT5G08380	+
Proteins acting on cell wall polysaccharides	glycoside hydrolase (GH)	glycoside hydrolase family 27 - GH27 (alpha-galactosidase/melibiase)	O. sativa	Bradi3g29810.1		Os10g0493600	AT5G08370	AT5G08370	+	+	+	+
Proteins acting on cell wall polysaccharides	glycoside hydrolase (GH)	glycoside hydrolase family 27 - GH27 (alpha-galactosidase/melibiase)	O. sativa	Bradi3g29797.1		Os07g0452100	AT5G08380	AT5G08380	+		+
Proteins acting on cell wall polysaccharides	glycoside hydrolase (GH)	glycoside hydrolase family 27 - GH27 (alpha-galactosidase/melibiase)	O. sativa	Bradi1g17730.1	LOC_Os07g48160.1	Os07g0679300	AT3G56310	AT3G56310			+	+	+
Proteins acting on cell wall polysaccharides	glycoside hydrolase (GH)	glycoside hydrolase family 28 - GH28 (polygalacturonase)	O. sativa	Bradi2g43750.1		Os01g0618900	AT4G23820	AT4G23820			+
Proteins acting on cell wall polysaccharides	glycoside hydrolase (GH)	glycoside hydrolase family 28 - GH28 (polygalacturonase)	O. sativa	Bradi4g11087.1	LOC_Os11g43750.1	Os11g0658800	AT3G16850	AT3G16850				+
Proteins acting on cell wall polysaccharides	glycoside hydrolase (GH)	glycoside hydrolase family 31 - GH31 (alpha-glucosidase)	O. sativa	Bradi2g02070.1	LOC_Os01g03950.1	Os01g0130400	AT1G68560	AT1G68560	+
Proteins acting on cell wall polysaccharides	glycoside hydrolase (GH)	glycoside hydrolase family 31 - GH31 (alpha-glucosidase)	O. sativa	Bradi2g19280.1	LOC_Os06g46340.1	Os06g0676700	AT5G11720	AT5G11720	+
Proteins acting on cell wall polysaccharides	glycoside hydrolase (GH)	glycoside hydrolase family 38 - GH38 (alpha-mannosidase)	O. sativa	Bradi4g17327.1	LOC_Os11g32260.1	Os11g0525600	AT5G13980	AT5G13980				+
Proteins acting on cell wall polysaccharides	glycoside hydrolase (GH)	glycoside hydrolase family 51 - GH51 (endoglucanase)	O. sativa	Bradi4g26270.1	LOC_Os12g03470.4	Os12g0128700	AT3G10740	AT3G10740	+				+
Proteins acting on cell wall polysaccharides	carbohydrate esterase (CE)	carbohydrate esterase family 8 - CE8 (pectin methylesterase - PME)	O. sativa	Bradi2g56820.1	LOC_Os01g65790.1	Os01g0880300	AT5G09760	AT5G09760	+				+
Proteins acting on cell wall polysaccharides	carbohydrate esterase (CE)	carbohydrate esterase family 8 - CE8 (pectin methylesterase - PME)	O. sativa	Bradi5g20827.1	LOC_Os04g51340.1	Os04g0602500	AT4G19410	AT4G19410	+		+
Proteins acting on cell wall polysaccharides	carbohydrate esterase (CE)	carbohydrate esterase family 8 - CE8 (pectin methylesterase - PME)	O. sativa	Bradi2g11850.1	LOC_Os01g20980.1	Os01g0311800	AT4G02330	AT4G02330				+
Proteins acting on cell wall polysaccharides	expansin	alpha-expansin (OsEXPA4)	O. sativa	Bradi2g22290.1	LOC_Os05g39990.1	Os05g0477600	AT1G69530	AT1G69530		+
Proteins acting on cell wall polysaccharides	expansin	alpha-expansin (OsEXPA5)	O. sativa	Bradi3g59460.1	LOC_Os02g51040.1	Os02g0744200	AT1G69530	AT1G69530	+
Proteins acting on cell wall polysaccharides	expansin	alpha-expansin (OsEXPA7)	O. sativa	Bradi1g03640.1	LOC_Os03g60720.1	Os03g0822000	AT2G39700	AT2G39700	+
Proteins acting on cell wall polysaccharides	expansin	beta-expansin (OsEXPB4)	O. sativa	Bradi3g33160.1	LOC_Os10g40730.1	Os10g0556100	AT1G65680	AT1G65680	+
Proteins acting on cell wall polysaccharides	expansin	beta-expansin (OsEXPB6)	O. sativa	Bradi3g33110.1	LOC_Os10g40700.1	Os10g0555600	AT1G65680	AT1G65680	+
Proteins acting on cell wall polysaccharides	expansin	beta-expansin (OsEXPB15)	O. sativa	Bradi5g17760.1		Os04g0552000	AT1G65680	AT1G65680	+	+
Proteins acting on cell wall polysaccharides	expansin	beta-expansin (OsEXPB18)	O. sativa	Bradi5g17760.1	LOC_Os05g15690.1	Os05g0246300	AT1G65680	AT1G65680		+		+
Proteins acting on cell wall polysaccharides	expansin	expansin-like A (OsEXLA2)	O. sativa	Bradi1g76260.1	LOC_Os10g39640.1	Os10g0542400	AT3G45970	AT3G45970	+
Proteins acting on cell wall polysaccharides		homologous to A. thaliana PMR5 (Powdery Mildew Resistant) (carbohydrate acylation)	O. sativa	Bradi2g45320.1	LOC_Os01g46350.1	Os01g0652100	AT1G29050	AT1G29050	+		+
Proteins acting on cell wall polysaccharides	polysaccharide lyase (PL)	polysaccharide lyase family 1 - PL1 (pectate lyase)	O. sativa	Bradi5g21587.1	LOC_Os04g52320.1	Os04g0613200	AT4G20050					+
Oxido-reductases	class III peroxidase	peroxidase (OsPrx02)	O. sativa	Bradi2g06497.1	LOC_Os01g10850.1	Os01g0205900	AT5G05340	AT5G05340	+
Oxido-reductases	class III peroxidase	peroxidase (OsPrx4)	O. sativa	Bradi2g10150.1	LOC_Os01g16450.1	Os01g0270300	AT2G39040		+
Oxido-reductases	class III peroxidase	peroxidase (OsPrx13)	O. sativa	Bradi2g12180.1		Os01g0326300	AT5G64120	AT5G64120			+
Oxido-reductases	class III peroxidase	peroxidase (OsPrx15)	O. sativa	Bradi2g12216.1	LOC_Os01g22352.1	Os01g0327100	AT5G66390	AT5G66390			+
Oxido-reductases	class III peroxidase	peroxidase (OsPrx22)	O. sativa		LOC_Os01g73200.1	Os01g0963000	AT1G71695	AT1G71695					+
Oxido-reductases	class III peroxidase	peroxidase (OsPrx49)	O. sativa	Bradi1g42900.1	LOC_Os03g36560.1	Os03g0563600	AT5G15180	AT5G15180	+
Oxido-reductases	class III peroxidase	peroxidase (OsPRX51)	O. sativa	Bradi1g07780.1	LOC_Os03g55420.1	Os03g0762400	AT3G49960		+
Oxido-reductases	class III peroxidase	peroxidase (OsPrx55)	O. sativa	Bradi5g12710.1	LOC_Os04g39100.1	Os04g0465100	AT5G47000	AT5G47000	+
Oxido-reductases	class III peroxidase	peroxidase (OsPrx58)	O. sativa	Bradi5g24650.1		Os04g0656800	AT2G18980	AT2G18980	+
Oxido-reductases	class III peroxidase	peroxidase (OsPrx59)	O. sativa	Bradi5g27130.1	LOC_Os04g59150.1	Os04g0688100	AT1G71695	AT1G71695	+		+
Oxido-reductases	class III peroxidase	peroxidase (OsPrx61)	O. sativa	Bradi5g27210.1	LOC_Os04g59190.1	Os04g0688300	AT1G71695	AT1G71695	+
Oxido-reductases	class III peroxidase	peroxidase (OsPrx66)	O. sativa	Bradi2g37067.1	LOC_Os05g04410.1	Os05g0134700	AT5G05340	AT5G05340		+	+
Oxido-reductases	class III peroxidase	peroxidase (OsPrx68)	O. sativa	Bradi3g09120.1		Os02g0240100	AT5G05340	AT5G05340			+
Oxido-reductases	class III peroxidase	peroxidase (OsPrx72)	O. sativa	Bradi2g34717.1	LOC_Os05g06970.1	Os05g0162000	AT1G05260	AT1G05260			+
Oxido-reductases	class III peroxidase	peroxidase (OsPrx75)	O. sativa		LOC_Os05g04500.1	Os05g0135500	AT1G05260	AT1G05260					+
Oxido-reductases	class III peroxidase	peroxidase (OsPrx86)	O. sativa	Bradi1g38290.1		Os06g0547400	AT5G05340	AT5G05340	+
Oxido-reductases	class III peroxidase	peroxidase (OsPrx88)	O. sativa	Bradi1g38310.1	LOC_Os06g35480.1	Os06g0546500	AT5G05340	AT5G05340	+		+
Oxido-reductases	class III peroxidase	peroxidase (OsPrx89)	O. sativa	Bradi1g32870.1	LOC_Os06g46799.1	Os06g0681600	AT1G05260	AT1G05260	+
Oxido-reductases	class III peroxidase	peroxidase (OsPrx107)	O. sativa	Bradi1g61530.1	LOC_Os07g44550.1	Os07g0639000	AT4G11290	AT4G11290	+
Oxido-reductases	class III peroxidase	peroxidase (OsPrx110)	O. sativa	Bradi1g17860.1	LOC_Os07g48010.1	Os07g0677100	AT5G05340	AT5G05340		+	+	+
Oxido-reductases	class III peroxidase	peroxidase (OsPrx111)	O. sativa	Bradi1g17860.1	LOC_Os07g48020.1	Os07g0677200	AT5G05340	AT5G05340		+	+		+
Oxido-reductases	class III peroxidase	peroxidase (OsPrx112)	O. sativa		LOC_Os07g48030.1	Os07g0677300	AT5G05340	AT5G05340					+
Oxido-reductases	class III peroxidase	peroxidase (OsPrx116)	O. sativa	Bradi2g40590.1		Os07g0694300	AT2G37130	AT2G37130	+
Oxido-reductases	class III peroxidase	peroxidase (OsPrx122)	O. sativa	Bradi4g32810.1	LOC_Os09g29490.1	Os09g0471100	AT2G22420	AT2G22420			+
Oxido-reductases	class III peroxidase	peroxidase (OsPrx125)	O. sativa		LOC_Os10g02040.1	Os10g0109300	AT5G06720	AT5G06720					+
Oxido-reductases	class III peroxidase	peroxidase (OsPrx135)	O. sativa	Bradi4g44530.1	LOC_Os12g02080.1	Os12g0112000	AT5G05340	AT5G05340	+
Oxido-reductases	blue copper binding protein	plastocyanin (blue copper binding protein)	O. sativa	Bradi3g19540.1	LOC_Os08g17160.1	Os08g0273300	AT2G23990		+		+
Oxido-reductases	blue copper binding protein	plastocyanin (blue copper binding protein)	O. sativa	Bradi1g11240.1	LOC_Os03g50160.1	Os03g0709300	AT2G02850	AT2G02850	+
Oxido-reductases	blue copper binding protein	plastocyanin (blue copper binding protein)	O. sativa	Bradi2g52050.1	LOC_Os01g57690.1	Os01g0786500	AT2G32300		+
Oxido-reductases	blue copper binding protein	plastocyanin (blue copper binding protein)	O. sativa	Bradi1g11230.1	LOC_Os03g50140.1	Os03g0709100	AT2G02850	AT2G02850			+
Oxido-reductases	blue copper binding protein	chemocyanin (blue copper binding protein)	O. sativa	Bradi3g57010.1		Os02g0731400	AT2G02850	AT2G02850	+
Oxido-reductases	multicopper oxidase	multicopper oxidase	O. sativa	Bradi1g58840.1	LOC_Os07g02810.1	Os07g0119400	AT5G66920	AT5G66920	+
Oxido-reductases	multicopper oxidase	multicopper oxidase	O. sativa	Bradi2g01850.1	LOC_Os01g03620.1	Os01g0126900	AT1G23010				+
Oxido-reductases	multicopper oxidase	multicopper oxidase	O. sativa	Bradi1g52200.1	LOC_Os06g01490.1	Os06g0104300	AT4G12420	AT4G12420			+
Oxido-reductases	berberine-bridge oxido-reductase	berberine-bridge enzyme (S)-reticulin:oxygen oxido-reductase	O. sativa	Bradi1g38250.1	LOC_Os06g35700.1	Os06g0549900	AT5G44410	AT5G44410			+
Oxido-reductases	berberine-bridge oxido-reductase	berberine-bridge enzyme (S)-reticulin:oxygen oxido-reductase	O. sativa	Bradi1g38260.1	LOC_Os06g35590.1	Os06g0548800	AT4G20820				+
Proteases	Asp protease	Asp protease (subfamily A1B non-peptidase homologues, MEROPS)	O. sativa	Bradi1g19070.1	LOC_Os07g46480.1	Os07g0658600	AT3G54400	AT3G54400	+
Proteases	Asp protease	Asp protease (subfamily A1B non-peptidase homologues, MEROPS)	O. sativa	Bradi2g61130.1	LOC_Os01g72510.1	Os01g0954900	AT3G54400	AT3G54400	+
Proteases	Asp protease	Asp protease (subfamily A1B non-peptidase homologues, MEROPS)	O. sativa	Bradi1g72110.1	LOC_Os03g08790.1	Os03g0186900	AT1G09750	AT1G09750	+
Proteases	Asp protease	Asp protease (subfamily A1B non-peptidase homologues, MEROPS)	O. sativa	Bradi2g60210.1	LOC_Os01g71090.1	Os01g0937100	AT1G03230	AT1G03230	+
Proteases	Asp protease	Asp protease (subfamily A1B non-peptidase homologues, MEROPS)	O. sativa	Bradi1g30230.1		Os06g0717900	AT2G17760	AT2G17760			+
Proteases	Asp protease	Asp protease (subfamily A1B non-peptidase homologues, MEROPS)	O. sativa	Bradi5g11690.1	LOC_Os10g39300.1	Os10g0538200	AT2G03200			+	+
Proteases	Asp protease	Asp protease (CND41 peptidase family) (Peptidase family A1, A01.050, MEROPS)	O. sativa	Bradi3g11050.1	LOC_Os02g21040.1	Os02g0314600	AT3G59080				+
Proteases	Asp protease	Asp protease (CND41 peptidase family) (Peptidase family A1, A01.050, MEROPS)	O. sativa	Bradi2g42650.1	LOC_Os01g41550.1	Os01g0598600	AT1G01300	AT1G01300	+
Proteases	Asp protease	Asp protease (Peptidase family A1)	O. sativa	Bradi2g60220.1	LOC_Os01g71140.1	Os01g0937600	AT1G03220	AT1G03220			+
Proteases	Asp protease	homologous to Asp protease (Peptidase family A1)	O. sativa		LOC_Os02g48870.1	Os02g0720600	AT5G10770	AT5G10770					+
Proteases	Asp protease	Asp protease (At3g12700 family) (Peptidase family A1, A01.A30, MEROPS)	O. sativa	Bradi2g46560.1		Os01g0679500	AT3G12700	AT3G12700	+
Proteases	Asp protease	Asp protease (phytepsin) (Peptidase family A1, A01.020, MEROPS)	O. sativa	Bradi2g16160.1	LOC_Os05g49200.2	Os05g0567100	AT1G11910	AT1G11910	+
Proteases	Asp protease	Asp protease (Nucellin) (Peptidase family A1, A01.073, MEROPS)	O. sativa	Bradi4g23670.1		Os11g0183900	AT4G33490	AT4G33490	+
Proteases	Asp protease	Asp protease (Peptidase family A1)	O. sativa	Bradi2g25850.1	LOC_Os05g33400.1	Os05g0402900	AT1G03220	AT1G03220			+
Proteases	Cys protease	Cys protease (papain family) (Peptidase family C1, Glycinain, C01.022 MEROPS), Inhibitor family I29 (family I29 unassigned peptidase inhibitor homologues, MEROPS)	O. sativa	Bradi3g43290.1	LOC_Os02g27030.1	Os02g0469600	AT4G39090	AT4G39090	+		+
Proteases	Cys protease	Cys protease (papain family) (Peptidase family C1, Brassicain, C01.021 MEROPS)	O. sativa	Bradi4g31440.2	LOC_Os09g27030.2	Os09g0442300	AT5G60360	AT5G60360			+
Proteases	Cys protease	Cys protease (papain family) (Peptidase family C1A)	O. sativa	Bradi5g25637.1		Os04g0670200	AT5G43060	AT5G43060			+
Proteases	Cys protease	Cys protease (endopeptidase B, barley-type, pREP1) (Peptidase family C1, C01.024 MEROPS)	O. sativa	Bradi2g58120.1	LOC_Os01g67980.1	Os01g0907600	AT5G50260		+
Proteases	Ser protease	homologous to Ser peptidase (subtilisin family, ARA12 peptidase family) (Peptidase family S8, S08.112, MEROPS)	O. sativa	Bradi1g07840.1	LOC_Os03g55350.1	Os03g0761500	AT5G67360	AT5G67360	+		+
Proteases	Ser protease	homologous to Ser peptidase (subtilisin family) (Peptidase family S8)	O. sativa	Bradi1g77260.1	LOC_Os03g02750.1	Os03g0119300	AT1G04110	AT1G04110	+		+
Proteases	Ser protease	homologous to Ser peptidase (subtilisin family, ARA12 peptidase family) (Peptidase family S8, S08.112, MEROPS)	O. sativa	Bradi5g18910.1	LOC_Os04g48416.1	Os04g0573300	AT5G51750	AT5G51750	+
Proteases	Ser protease	homologous to Ser peptidase (subtilisin family, ARA12 peptidase family) (Peptidase family S8, S08.112, MEROPS)	O. sativa	Bradi1g14860.1	LOC_Os03g40830.1	Os03g0605300	AT5G67360	AT5G67360	+
Proteases	Ser protease	homologous to Ser peptidase (subtilisin family) (Peptidase family S8, subfamily S8A unassigned peptidases, MEROPS)	O. sativa	Bradi3g10037.1	LOC_Os02g17090.1	Os02g0271000	AT4G10520		+
Proteases	Ser protease	homologous to Ser peptidase (subtilisin family, At3g14067 family) (Peptidase family S8, S08.A28, MEROPS)	O. sativa	Bradi3g57140.1	LOC_Os02g53860.1	Os02g0779200	AT3G14067	AT3G14067				+
Proteases	Ser carboxypeptidase	Ser carboxypeptidase C (vitellogenic carboxypeptidase-like protein) (Peptidase family S10, S10.003, MEROPS)	O. sativa	Bradi2g15340.1	LOC_Os01g43890.1	Os01g0629600	AT1G15000	AT1G15000	+
Proteases	Ser carboxypeptidase	Ser carboxypeptidase C (Peptidase family S10, S10.004, MEROPS)	O. sativa	Bradi4g39350.1	LOC_Os12g15470.2	Os12g0257000	AT4G12910	AT4G12910	+
Proteases	Ser carboxypeptidase	Ser carboxypeptidase III (Peptidase family S10, S10.009, MEROPS)	O. sativa	Bradi3g01320.1	LOC_Os02g02320.1	Os02g0114200	AT3G10410	AT3G10410	+
Proteases	Ser carboxypeptidase	Ser carboxypeptidase (OsBISCPL1 putative carboxypeptidase ) (Peptidase family S10, S10.017, MEROPS)	O. sativa	Bradi1g60610.2	LOC_Os03g27480.1	Os03g0392600	AT2G27920	AT2G27920	+
Proteases	Ser carboxypeptidase	Ser carboxypeptidase (Peptidase family S10)	O. sativa	Bradi2g12450.1	LOC_Os01g22954.1	Os01g0332500	AT3G17180		+
Proteases	Ser carboxypeptidase	Ser carboxypeptidase (Peptidase family S10)	O. sativa	Bradi1g60600.1		Os03g0393700	AT2G27920	AT2G27920	+		+
Proteases	Ser carboxypeptidase	Ser carboxypeptidase (BRS1 family) (Peptidase family S10, S10.015 MEROPS)	O. sativa	Bradi3g54000.1	LOC_Os02g55130.2	Os02g0794500	AT4G30610	AT4G30610	+
Proteases	metallopeptidase	metallopeptidase (olipeptidase family 3) (Peptidase family M3, M03.004, MEROPS)	O. sativa	Bradi3g60550.1	LOC_Os02g58340.1	Os02g0830100	AT5G65620					+
Proteins related to lipid metabolism	lipid transfer protein (LTP)	lipid transfer protein/trypsin-alpha amylase inhibitor	O. sativa	Bradi1g21870.1		Os12g0114500	AT5G59320	AT5G59320	+		+
Proteins related to lipid metabolism	lipid transfer protein (LTP)	lipid transfer protein/trypsin-alpha amylase inhibitor	O. sativa	Bradi2g17550.1	LOC_Os01g49640.1	Os01g0691100	AT3G18280	AT3G18280	+
Proteins related to lipid metabolism	lipid transfer protein (LTP)	lipid transfer protein/trypsin-alpha amylase inhibitor	O. sativa	Bradi2g53570.1		Os01g0822900	AT5G01870		+		+
Proteins related to lipid metabolism	lipid transfer protein (LTP)	lipid transfer protein/trypsin-alpha amylase inhibitor	O. sativa	Bradi2g54970.1		Os01g0849000	AT5G05960	AT5G05960	+
Proteins related to lipid metabolism	lipid transfer protein (LTP)	lipid transfer protein/trypsin-alpha amylase inhibitor	O. sativa	Bradi1g77820.1	LOC_Os03g02050.1	Os03g0111300	AT1G66850		+		+
Proteins related to lipid metabolism	lipid transfer protein (LTP)	lipid transfer protein/trypsin-alpha amylase inhibitor	O. sativa	Bradi4g44410.1	LOC_Os12g02320.1	Os12g0115100	AT3G51590				+
Proteins related to lipid metabolism	lipid transfer protein (LTP)	lipid transfer protein/trypsin-alpha amylase inhibitor	O. sativa	Bradi4g44400.1		Os11g0116200	AT5G59320	AT5G59320	+
Proteins related to lipid metabolism		glycerophosphoryl diester phosphodiesterase	O. sativa	Bradi2g50710.1	LOC_Os01g55780.1	Os01g0763600	AT5G08030		+
Proteins related to lipid metabolism	GDSL family	lipase acylhydrolase (GDSL family)	O. sativa	Bradi1g48870.1		Os06g0157000	AT5G45910		+
Proteins related to lipid metabolism	GDSL family	lipase acylhydrolase (GDSL family)	O. sativa	Bradi2g32540.1	LOC_Os05g11910.1	Os05g0209600	AT5G45910		+
Proteins related to lipid metabolism	GDSL family	lipase acylhydrolase (GDSL family)	O. sativa	Bradi1g23130.1	LOC_Os06g06520.1	Os06g0160200	AT4G01130	AT4G01130	+		+
Proteins related to lipid metabolism	GDSL family	lipase acylhydrolase (GDSL family)	O. sativa	Bradi3g59722.1	LOC_Os02g50690.1	Os02g0740400	AT1G71250		+
Proteins related to lipid metabolism	GDSL family	lipase acylhydrolase (GDSL family)	O. sativa	Bradi1g50970.1	LOC_Os06g05550.1	Os06g0148200	AT3G16370	AT3G16370			+
Proteins related to lipid metabolism	GDSL family	lipase acylhydrolase (GDSL family)	O. sativa	Bradi1g23120.1	LOC_Os07g39750.1	Os07g0586200	AT3G26430				+
Proteins related to lipid metabolism	GDSL family	lipase acylhydrolase (GDSL family)	O. sativa	Bradi2g06990.1	LOC_Os01g11730.1	Os01g0216000	AT1G28570					+
Proteins related to lipid metabolism		lipase (class 3)	O. sativa	Bradi2g45300.1	LOC_Os01g46290.1	Os01g0651800	AT4G18550		+
Proteins related to lipid metabolism		expressed protein (lipase/lipooxygenase domain, PLAT/LH2)	O. sativa	Bradi2g34280.1	LOC_Os05g07890.1	Os05g0171200	AT2G41475	AT2G41475	+
Proteins related to lipid metabolism		expressed protein (lipase/lipooxygenase domain, PLAT/LH2)	O. sativa	Bradi3g58920.1	LOC_Os10g21790.1	Os10g0361900	AT2G22170	AT2G22170	+		+
Proteins related to lipid metabolism		expressed protein (lipase/lipooxygenase domain, PLAT/LH2)	O. sativa	Bradi3g58920.1	LOC_Os10g21670.1	Os10g0361000	AT2G22170	AT2G22170	+
Proteins related to lipid metabolism	lipid transfer protein (LTP)	lipid transfer protein/trypsin-alpha amylase inhibitor	O. sativa	Bradi3g41350.1	LOC_Os08g42040.1	Os08g0532800	AT1G27950	AT1G27950			+
Proteins related to lipid metabolism	lipid transfer protein (LTP)	lipid transfer protein/trypsin-alpha amylase inhibitor	O. sativa	Bradi2g53570.1		Os05g0477900	AT5G01870				+
Proteins related to lipid metabolism	lipid transfer protein (LTP)	lipid transfer protein/trypsin-alpha amylase inhibitor	O. sativa	Bradi1g33200.1	LOC_Os06g47200.3	Os06g0686400	AT1G62790				+
Proteins related to lipid metabolism	lipid transfer protein (LTP)	lipid transfer protein/trypsin-alpha amylase inhibitor	O. sativa		LOC_Os11g40530.1	Os11g0620300	AT5G38170				+
Proteins related to lipid metabolism	lipid transfer protein (LTP)	lipid transfer protein/trypsin-alpha amylase inhibitor	O. sativa	Bradi1g19470.1	LOC_Os07g18990.1	Os07g0290200	AT5G48485	AT5G48485			+
Proteins related to lipid metabolism		glycerophosphoryl diester phosphodiesterase	O. sativa	Bradi3g47340.1	LOC_Os02g37590.1	Os02g0588500	AT4G26690	AT4G26690			+
Proteins related to lipid metabolism		glycerophosphoryl diester phosphodiesterase	O. sativa	Bradi5g13120.1	LOC_Os04g39610.1	Os04g0472300	AT5G55480	AT5G55480			+
Proteins with interaction domains (with proteins or polysaccharides)	LRR protein	expressed protein (LRR domains)	O. sativa	Bradi3g50190.1	LOC_Os02g43250.1	Os02g0647300	AT5G66330	AT5G66330	+		+
Proteins with interaction domains (with proteins or polysaccharides)	LRR protein	expressed protein (LRR domains)	O. sativa	Bradi1g55720.1	LOC_Os07g07990.1	Os07g0176500	AT3G24480	AT3G24480	+		+
Proteins with interaction domains (with proteins or polysaccharides)	LRR protein	expressed protein (LRR domains)	O. sativa	Bradi3g39890.1	LOC_Os08g39550.1	Os08g0505900	AT3G12610		+
Proteins with interaction domains (with proteins or polysaccharides)	LRR protein	expressed protein (LRR domains)	O. sativa	Bradi2g35490.1	LOC_Os05g01380.1	Os05g0104300	AT5G06860	AT5G06860	+		+
Proteins with interaction domains (with proteins or polysaccharides)	LRR protein	expressed protein (LRR domains)	O. sativa	Bradi1g15850.1	LOC_Os03g32580.1	Os03g0440900	AT5G21090		+		+
Proteins with interaction domains (with proteins or polysaccharides)	LRR protein	expressed protein (LRR domains)	O. sativa	Bradi1g24230.1	LOC_Os07g38130.1	Os07g0568700	AT5G06860	AT5G06860	+		+
Proteins with interaction domains (with proteins or polysaccharides)	LRR protein	expressed protein (LRR domains)	O. sativa	Bradi2g52890.1	LOC_Os01g59440.1	Os01g0809300	AT5G21090				+
Proteins with interaction domains (with proteins or polysaccharides)	pectin methyl esterase inhibitor (PMEI)	plant invertase/pectin methylesterase inhibitor (PMEI)	O. sativa	Bradi1g34920.1	LOC_Os06g49760.1	Os06g0711800	AT1G62770	AT1G62770	+		+
Proteins with interaction domains (with proteins or polysaccharides)	pectin methyl esterase inhibitor (PMEI)	plant invertase/pectin methylesterase inhibitor (PMEI)	O. sativa	Bradi1g34920.1		Os08g0330400	AT5G62350	AT5G62350	+
Proteins with interaction domains (with proteins or polysaccharides)	protease inhibitor	proteinase inhibitor family I9	O. sativa	Bradi1g28940.1	LOC_Os07g25690.1	Os07g0438600	AT1G71950	AT1G71950	+
Proteins with interaction domains (with proteins or polysaccharides)	protease inhibitor	proteinase inhibitor family I12 (Bowman-Birk serine- protease inhibitor)	O. sativa	Bradi2g08870.2	LOC_Os01g04050.1	Os01g0132000			+		+
Proteins with interaction domains (with proteins or polysaccharides)	protease inhibitor	proteinase inhibitor family I25 (cystatin family) (family I25 subfamily I25B unassigned peptidase inhibitor homologues, MEROPS)	O. sativa	Bradi5g06660.1	LOC_Os04g28250.1	Os04g0350100	AT2G31980	AT2G31980	+
Proteins with interaction domains (with proteins or polysaccharides)	protease inhibitor	proteinase inhibitor family I25 (cystatin family)	O. sativa	Bradi1g22700.1	LOC_Os03g31510.1	Os03g0429000	AT5G47550	AT5G47550	+		+
Proteins with interaction domains (with proteins or polysaccharides)	protease inhibitor	proteinase inhibitor family I3 (Kunitz-P family) (family I3 alpha-amylase/subtilisin inhibitor, MEROPS)	O. sativa	Bradi5g16290.1	LOC_Os04g44470.1	Os04g0526600	AT1G73260	AT1G73260	+		+
Proteins with interaction domains (with proteins or polysaccharides)		expressed protein (X8 domain that may be involved in carbohydrate binding)	O. sativa	Bradi1g08230.1	LOC_Os03g54910.1	Os03g0756300	AT1G18650				+
Proteins with interaction domains (with proteins or polysaccharides)		expressed protein (X8 domain that may be involved in carbohydrate binding)	O. sativa	Bradi2g50750.1	LOC_Os01g55820.1	Os01g0763900	AT1G18650				+
Proteins with interaction domains (with proteins or polysaccharides)		expressed protein (carbohydrate binding module family 43 - CBM43)	O. sativa	Bradi2g15280.1	LOC_Os05g50490.3	Os05g0581900	AT2G30933				+
Proteins with interaction domains (with proteins or polysaccharides)		expressed protein (LysM domain)	O. sativa	Bradi1g46200.1	LOC_Os09g27890.1	Os09g0452200	AT1G21880	AT1G21880	+		+
Proteins with interaction domains (with proteins or polysaccharides)		expressed protein (LysM domain)	O. sativa	Bradi4g37090.1	LOC_Os09g37600.1	Os09g0548200	AT2G17120	AT2G17120			+
Proteins with interaction domains (with proteins or polysaccharides)		expressed protein (LysM domain)	O. sativa	Bradi1g76177.2	LOC_Os03g04110.1	Os03g0133400	AT2G17120	AT2G17120		+
Proteins with interaction domains (with proteins or polysaccharides)		expressed protein (Barwin domain, defense protein)	O. sativa	Bradi4g14920.1	LOC_Os11g37960.1	Os11g0592100	AT3G04720	AT3G04720		+		+
Proteins with interaction domains (with proteins or polysaccharides)	lectin	lectin (curculin-like)	O. sativa	Bradi4g41920.1	LOC_Os01g72810.1	Os01g0958200	AT1G16905		+
Signaling	fasciclin-like arabinogalactan protein (FLA)	fasciclin-like arabinogalactan protein	O. sativa	Bradi4g34420.1	LOC_Os08g23180.1	Os08g0321000	AT5G55730	AT5G55730	+		+
Signaling	fasciclin-like arabinogalactan protein (FLA)	fasciclin-like arabinogalactan protein	O. sativa	Bradi5g18950.1	LOC_Os04g48490.1	Os04g0574200	AT2G45470	AT2G45470	+		+
Signaling	fasciclin-like arabinogalactan protein (FLA)	fasciclin-like arabinogalactan protein	O. sativa	Bradi2g54620.1	LOC_Os01g62380.1	Os01g0841100	AT3G46550		+
Signaling	fasciclin-like arabinogalactan protein (FLA)	fasciclin-like arabinogalactan protein	O. sativa	Bradi4g33040.1	LOC_Os09g30010.1	Os09g0476800	AT5G55730	AT5G55730			+
Signaling	COBRA-like	COBRA superfamily	O. sativa	Bradi1g08310.1	LOC_Os10g35460.1	Os10g0497700	AT5G60920		+
Signaling	LRR-RLK	leucine-rich repeat receptor protein kinase	O. sativa	Bradi4g20180.1	LOC_Os11g19480.1	Os11g0300600	AT1G67510				+
Signaling		receptor-kinase (RLK, Gnk-2 homologous domain)	O. sativa	Bradi1g25600.1		Os07g0537000	AT4G23140				+
Signaling		Lec RK - Protein kinase domain	O. sativa	Bradi2g51720.1	LOC_Os04g05560.1	Os04g0141200	AT5G10530				+
Signaling		protein kinase	O. sativa	Bradi2g02510.1	LOC_Os01g04570.2	Os01g0138300	AT5G38260				+
Miscellaneous	thaumatin	thaumatin (PR5)	O. sativa	Bradi1g13070.1	LOC_Os03g45960.1	Os03g0661600	AT4G11650	AT4G11650	+		+
Miscellaneous	thaumatin	thaumatin (PR5)	O. sativa	Bradi2g54560.1	LOC_Os01g62260.1	Os01g0839900	AT2G28790	AT2G28790	+		+
Miscellaneous	thaumatin	thaumatin (PR5)	O. sativa	Bradi1g33540.1	LOC_Os06g47600.1	Os06g0691200	AT1G73620	AT1G73620	+		+
Miscellaneous	thaumatin	thaumatin (PR5)	O. sativa	Bradi1g13060.1		Os03g0663500	AT4G11650	AT4G11650	+	+	+	+
Miscellaneous	thaumatin	thaumatin (PR5)	O. sativa	Bradi3g07960.1	LOC_Os12g43380.1	Os12g0628600	AT4G11650	AT4G11650			+	+
Miscellaneous	thaumatin	thaumatin (osmotin-like protein, OSML13 )	O. sativa	Bradi1g13060.1	LOC_Os03g46060.1	Os03g0663400	AT4G11650	AT4G11650	+		+
Miscellaneous		germin (cupin domain)	O. sativa	Bradi3g37680.1	LOC_Os08g35760.1	Os08g0460000	AT1G72610	AT1G72610				+
Miscellaneous		germin (cupin domain)	O. sativa	Bradi2g11050.1	LOC_Os01g18170.1	Os01g0284500	AT1G02335	AT1G02335	+		+
Miscellaneous		germin (cupin domain)	O. sativa	Bradi2g08790.1	LOC_Os01g14670.1	Os01g0249200	AT3G62020	AT3G62020	+		+
Miscellaneous		germin (cupin domain)	O. sativa	Bradi2g21010.1	LOC_Os08g08970.1	Os08g0189200	AT3G05950	AT3G05950	+
Miscellaneous		germin (cupin domain)	O. sativa	Bradi1g04907.1	LOC_Os03g58980.1	Os03g0804500	AT1G18970	AT1G18970			+
Miscellaneous		phosphate-induced (phi) protein 1	O. sativa	Bradi3g58620.1	LOC_Os02g52040.1	Os02g0757100	AT4G08950	AT4G08950	+			+
Miscellaneous		phosphate-induced (phi) protein 1	O. sativa	Bradi3g58630.1	LOC_Os02g52010.1	Os02g0756800	AT4G08950	AT4G08950	+
Miscellaneous		phosphate-induced (phi) protein 1	O. sativa	Bradi3g58650.1	LOC_Os02g51970.1	Os02g0756200	AT4G08950	AT4G08950	+		+
Miscellaneous		phosphate-induced (phi) protein 1	O. sativa	Bradi1g45580.1		Os06g0220000	AT4G08950	AT4G08950				+
Miscellaneous		aldose-1-epimerase	O. sativa	Bradi5g12260.1		Os04g0458300	AT5G15140		+
Miscellaneous		aldose-1-epimerase	O. sativa	Bradi3g46780.1	LOC_Os02g36600.1	Os02g0575800	AT5G15140		+
Miscellaneous		homologous to gamma thionin (defensin)	O. sativa	Bradi3g49380.1	LOC_Os02g41904.1	Os02g0629800	AT2G02120		+
Miscellaneous		homologous to gamma thionin (defensin)	O. sativa	Bradi1g76420.1	LOC_Os03g03810.1	Os03g0130300	AT2G02100	AT2G02100	+		+
Miscellaneous	gibberellic acid-stimulated Arabidopsis (GASA) protein	homologous to gibberellic acid-stimulated Arabidopsis (GASA) protein	O. sativa	Bradi1g07900.1	LOC_Os03g55290.1	Os03g0760800	AT2G39540		+
Miscellaneous	gibberellic acid-stimulated Arabidopsis (GASA) protein	homologous to gibberellic acid-stimulated Arabidopsis (GASA) protein	O. sativa	Bradi5g12720.1	LOC_Os04g39110.1	Os04g0465300	AT5G14920	AT5G14920	+		+
Miscellaneous	gibberellic acid-stimulated Arabidopsis (GASA) protein	homologous to gibberellic acid-stimulated Arabidopsis (GASA) protein	O. sativa	Bradi1g43850.1		Os06g0266800	AT1G74670	AT1G74670			+
Miscellaneous		ribonuclease T2	O. sativa	Bradi1g20520.1	LOC_Os07g43670.1	Os07g0630400	AT2G02990	AT2G02990			+
Miscellaneous		ribonuclease T2	O. sativa	Bradi3g37130.2	LOC_Os08g33710.1	Os08g0434100	AT1G26820	AT1G26820	+		+
Miscellaneous		SCP-like extracellular protein (PR-1)	O. sativa	Bradi1g57590.1	LOC_Os10g11500.1	Os10g0191300	AT2G14610	AT2G14610			+
Miscellaneous		SCP-like extracellular protein (PR-1)	O. sativa		LOC_Os07g03710.1	Os07g0129200							+
Miscellaneous		carbonic anhydrase	O. sativa	Bradi3g38260.3		Os08g0470200	AT1G08080		+
Miscellaneous	metallophosphoesterase	metallophosphoesterase	O. sativa	Bradi4g36180.1	LOC_Os09g36290.1	Os09g0533300	AT5G63140	AT5G63140	+
Miscellaneous	purple acid phosphatase (PAP)	purple acid phosphatase	O. sativa	Bradi4g00580.1	LOC_Os12g44020.1	Os12g0637100	AT2G16430	AT2G16430		+	+	+
Miscellaneous		strictosidine synthase	O. sativa	Bradi2g56717.1	LOC_Os08g34330.1	Os08g0442200	AT3G57030	AT3G57030			+
Miscellaneous		glucose/sorbosone dehydrogenase	O. sativa	Bradi1g12040.1	LOC_Os03g48540.1	Os03g0691800	AT1G74790	AT1G74790			+
Structural proteins	leucine-rich repeat extensin (LRX)	LRR-extensin	O. sativa	Bradi2g42477.1		Os01g0594300	AT3G24480	AT3G24480	+
Structural proteins	leucine-rich repeat extensin (LRX)	LRR-extensin	O. sativa	Bradi2g33930.1		Os01g0180000	AT3G24480	AT3G24480	+
Structural proteins	leucine-rich repeat extensin (LRX)	LRR-extensin	O. sativa	Bradi3g03370.1		Os02g0138000	AT1G12040	AT1G12040	+
Structural proteins	leucine-rich repeat extensin (LRX)	LRR-extensin	O. sativa	Bradi0009s00203.1		Os06g0704500	AT1G12040	AT1G12040	+
Structural proteins	leucine-rich repeat extensin (LRX)	LRR-extensin	O. sativa	Bradi2g33930.1	LOC_Os05g08770.2	Os05g0180300	AT3G24480	AT3G24480	+
Structural proteins	threonine-hydroxyproline-rich glycoprotein (THRGP)	threonine-hydroxyproline-rich glycoprotein	O. sativa			Os04g0418800			+		+
Structural proteins	threonine-hydroxyproline-rich glycoprotein (THRGP)	threonine-hydroxyproline-rich glycoprotein	O. sativa	Bradi1g12590.1	LOC_Os03g47270.1	Os03g0676300	AT4G21620	AT4G21620	+		+
Structural proteins	glycine-rich protein (GRP)	glycine-rich protein (GRP)	O. sativa			Os07g0440100					+
Structural proteins	glycine-rich protein (GRP)	glycine-rich protein (GRP)	O. sativa			Os07g0688700					+
Unknown function		Plant Basic Secreted Protein (BSP)	O. sativa	Bradi3g29720.1	LOC_Os10g34930.1	Os10g0491000	AT2G15220	AT2G15220	+	+	+	+
Unknown function		expressed protein (Gnk2-homologous domain, antifungal protein of Ginkgo seeds)	O. sativa	Bradi1g66450.1	LOC_Os08g04210.1	Os08g0136300	AT5G48540	AT5G48540	+		+
Unknown function		expressed protein (Gnk2-homologous domain, antifungal protein of Ginkgo seeds)	O. sativa	Bradi2g37150.1	LOC_Os05g02200.1	Os05g0112800	AT5G48540	AT5G48540	+		+
Unknown function		expressed protein (Gnk2-homologous domain, antifungal protein of Ginkgo seeds)	O. sativa	Bradi1g66450.1	LOC_Os08g04250.1	Os08g0136800	AT5G48540	AT5G48540	+		+
Unknown function		expressed protein (Gnk2-homologous domain, antifungal protein of Ginkgo seeds)	O. sativa	Bradi1g25600.1	LOC_Os04g56430.1	Os04g0659300	AT3G22060	AT3G22060	+	+	+	+	+
Unknown function		expressed protein (Gnk2-homologous domain, antifungal protein of Ginkgo seeds)	O. sativa	Bradi1g25600.1		Os04g0322100	AT3G22060	AT3G22060	+		+
Unknown function		expressed protein (Gnk2-homologous domain, antifungal protein of Ginkgo seeds)	O. sativa	Bradi1g66450.1	LOC_Os08g04240.1	Os08g0136700	AT5G48540	AT5G48540			+
Unknown function		expressed protein (DUF303)	O. sativa	Bradi1g00920.1	LOC_Os03g64050.1	Os03g0857600	AT4G34215		+		+
Unknown function		expressed protein (DUF568)	O. sativa	Bradi1g71560.1	LOC_Os03g09880.1	Os03g0194600	AT5G48750				+
Unknown function		expressed protein (DUF642)	O. sativa	Bradi1g04670.1	LOC_Os03g59300.1	Os03g0807700	AT3G08030	AT3G08030	+
Unknown function		expressed protein (DUF642)	O. sativa	Bradi2g43230.1	LOC_Os01g42520.1	Os01g0611000	AT5G11420	AT5G11420	+
Unknown function		expressed protein (DUF2167)	O. sativa	Bradi3g37640.1	LOC_Os08g35710.1	Os08g0459300	AT1G02180	AT1G02180			+
Unknown function		expressed protein (Ole e1 allergen domain)	O. sativa	Bradi2g48680.1	LOC_Os05g45460.1	Os05g0531200	AT1G28290	AT1G28290	+
Unknown function		expressed protein (Ole e1 allergen domain)	O. sativa	Bradi2g18910.1		Os05g0531400	AT2G34700	AT2G34700	+
Unknown function		expressed protein (ferritin-like domain)	O. sativa	Bradi5g08850.1		Os04g0404400	AT1G47980		+
Unknown function		expressed protein (SOUL heme-binding domain)	O. sativa	Bradi2g06730.1	LOC_Os01g11230.1	Os01g0210500	AT1G17100	AT1G17100	+
Unknown function		expressed protein (BURP domain)	O. sativa	Bradi2g49000.1	LOC_Os01g53240.1	Os01g0733500	AT5G25610	AT5G25610			+
Unknown function		expressed protein	O. sativa	Bradi3g29650.1		Os02g0637000			+		+
Unknown function		expressed protein	O. sativa	Bradi1g59710.1		Os07g0102300	AT1G61900	AT1G61900	+		+
Unknown function		expressed protein	O. sativa		LOC_Os03g41060.1	Os03g0607200	AT1G10588		+
Unknown function		expressed protein	O. sativa	Bradi4g22200.1	LOC_Os10g14020.1	Os10g0207500	AT1G32583			+	+	+
Unknown function		expressed protein	O. sativa			Os10g0491400						+
